# Supplementary material for: Bis[2-(2-pyridylmethyl­eneamino)benzene­sulfonato-κ3 N,N′,O]cobalt(II) dihydrate
Source: Acta Crystallogr Sect E Struct Rep Online. 2009 Oct 31;65(Pt 11):m1465. doi: 10.1107/S1600536809043918 (PMC2971130; doi:10.1107/S1600536809043918)
Supplement: Supplementary file 1 [file e-65-m1465-sup1.cif]

##############################################################################
###                                                                        ###
###        Electronic paper (Acta Crystallographica Section E)             ###
###                                                                        ###
##############################################################################
#                                                                            #
# This CIF contains the data in a paper accepted for publication in Acta     #
# Crystallographica Section E. It conforms to the requirements of Notes      #
# for Authors for Section E, and has been peer reviewed under the auspices   #
# of the IUCr Commission on Journals.                                        #
#                                                                            #
# Full details of the Crystallographic Information File format               #
# are given in the paper "The Crystallographic Information File (CIF):       #
# a New Standard Archive File for Crystallography" by S. R. Hall, F. H.      #
# Allen and I. D. Brown [Acta Cryst. (1991), A47, 655-685].                  #
#                                                                            #
# The current version of the core CIF dictionary is obtainable from          #
# ftp://ftp.iucr.org/pub/cif_core.dic. The current version number is 2.4.    #
#                                                                            #
# Software is freely available for graphical display of the structure(s) in  #
# this CIF.  For information consult the CIF home page http://www.iucr.org/  #
# cif/home.html                                                              #
#                                                                            #
# This file may be used for bona fide research purposes within the           #
# scientific community so long as proper attribution is given to the journal # 
# article from which it was obtained.                                        #
#                                                                            #
##############################################################################
                                             
data_I
_audit_creation_method     SHELXL-97
_chemical_name_systematic
;
Bis[2-(2-pyridylmethyleneamino)benzenesulfonato-
\k^3^<i>N</i>,<i>N</i>',<i>O</i>]cobalt(II) dihydrate
;
_chemical_name_common     ?
_chemical_formula_moiety     'C24 H18 Co N4 O6 S2, 2(H2 O)'
_chemical_formula_sum     'C24 H22 Co N4 O8 S2'
_chemical_formula_iupac     '[Co (C12 H9 N2 O3 S)2], 2H2 O'
_chemical_formula_weight     617.53
_chemical_melting_point     ?
_symmetry_cell_setting     Orthorhombic
_symmetry_space_group_name_H-M     'P b c n'
_symmetry_space_group_name_Hall     '-P 2n 2ab'
loop_
    _symmetry_equiv_pos_as_xyz
    'x, y, z'
    '-x+1/2, -y+1/2, z+1/2'
    '-x, y, -z+1/2'
    'x+1/2, -y+1/2, -z'
    '-x, -y, -z'
    'x-1/2, y-1/2, -z-1/2'
    'x, -y, z-1/2'
    '-x-1/2, y-1/2, z'
_cell_length_a     19.636(2)
_cell_length_b     8.0973(8)
_cell_length_c     16.2819(16)
_cell_angle_alpha     90.00
_cell_angle_beta     90.00
_cell_angle_gamma     90.00
_cell_volume     2588.8(4)
_cell_formula_units_Z     4
_cell_measurement_reflns_used     4317
_cell_measurement_theta_min     2.50
_cell_measurement_theta_max     24.70
_cell_measurement_temperature     291(2)
_exptl_crystal_description     block
_exptl_crystal_colour     red
_exptl_crystal_size_max     0.31
_exptl_crystal_size_mid     0.25
_exptl_crystal_size_min     0.07
_exptl_crystal_density_diffrn     1.584
_exptl_crystal_density_meas     ?
_exptl_crystal_density_method     'not measured'
_exptl_crystal_F_000     1268
_exptl_absorpt_coefficient_mu     0.881
_exptl_absorpt_correction_type     multi-scan
_exptl_absorpt_process_details     '(SADABS; Sheldrick, 1996)'
_exptl_absorpt_correction_T_min     0.7706
_exptl_absorpt_correction_T_max     0.9393
_exptl_special_details
;
;
_diffrn_ambient_temperature     291(2)
_diffrn_radiation_type     MoK\a
_diffrn_radiation_wavelength     0.71073
_diffrn_radiation_source     'fine-focus sealed tube'
_diffrn_radiation_monochromator     graphite
_diffrn_measurement_device_type     'Bruker SMART CCD area-detector'
_diffrn_measurement_method     '\f and \w'
_diffrn_detector_area_resol_mean     ?
_diffrn_reflns_number     17970
_diffrn_reflns_av_R_equivalents     0.0385
_diffrn_reflns_av_sigmaI/netI     0.0218
_diffrn_reflns_theta_min     2.50
_diffrn_reflns_theta_max     25.49
_diffrn_reflns_theta_full     25.49
_diffrn_measured_fraction_theta_max     1.000
_diffrn_measured_fraction_theta_full     1.000
_diffrn_reflns_limit_h_min     -23
_diffrn_reflns_limit_h_max     23
_diffrn_reflns_limit_k_min     -9
_diffrn_reflns_limit_k_max     9
_diffrn_reflns_limit_l_min     -19
_diffrn_reflns_limit_l_max     19
_diffrn_standards_number     0
_diffrn_standards_interval_count     ?
_diffrn_standards_interval_time     ?
_diffrn_standards_decay_%     ?
_refine_special_details
;
Refinement of <i>F</i>^2^ against ALL reflections. The weighted <i>R</i>-factor
<i>wR</i> and
goodness of fit <i>S</i> are based on <i>F</i>^2^, conventional
<i>R</i>-factors <i>R</i> are based
on <i>F</i>, with <i>F</i> set to zero for negative <i>F</i>^2^. The threshold
expression of
<i>F</i>^2^ > \s(<i>F</i>^2^) is used only for calculating <i>R</i>-factors(gt)
<i>etc</i>. and is
not relevant to the choice of reflections for refinement. <i>R</i>-factors
based
on <i>F</i>^2^ are statistically about twice as large as those based on
<i>F</i>, and <i>R</i>-
factors based on ALL data will be even larger.
;
_reflns_number_total     2410
_reflns_number_gt     1960
_reflns_threshold_expression     I>2\s(I)
_refine_ls_structure_factor_coef     Fsqd
_refine_ls_matrix_type     full
_refine_ls_R_factor_all     0.0429
_refine_ls_R_factor_gt     0.0317
_refine_ls_wR_factor_gt     0.0816
_refine_ls_wR_factor_ref     0.0885
_refine_ls_goodness_of_fit_ref     1.023
_refine_ls_restrained_S_all     1.023
_refine_ls_number_reflns     2410
_refine_ls_number_parameters     177
_refine_ls_number_restraints     0
_refine_ls_hydrogen_treatment     constr
_refine_ls_weighting_scheme     calc
_refine_ls_weighting_details
         'calc w=1/[\s^2^(Fo^2^)+(0.0467P)^2^+1.5384P] where P=(Fo^2^+2Fc^2^)/3'
_atom_sites_solution_hydrogens     geom
_atom_sites_solution_primary     direct
_atom_sites_solution_secondary     difmap
_refine_ls_shift/su_max     0.001
_refine_ls_shift/su_mean     0.000
_refine_diff_density_max     0.440
_refine_diff_density_min     -0.458
_refine_ls_extinction_method     none
_refine_ls_extinction_coef     ?
loop_
    _atom_type_symbol
    _atom_type_description
    _atom_type_scat_dispersion_real
    _atom_type_scat_dispersion_imag
    _atom_type_scat_source
    'C' 'C' 0.0033 0.0016
                         'International Tables Vol C Tables 4.2.6.8 and 6.1.1.4'
    'H' 'H' 0.0000 0.0000
                         'International Tables Vol C Tables 4.2.6.8 and 6.1.1.4'
    'N' 'N' 0.0061 0.0033
                         'International Tables Vol C Tables 4.2.6.8 and 6.1.1.4'
    'O' 'O' 0.0106 0.0060
                         'International Tables Vol C Tables 4.2.6.8 and 6.1.1.4'
    'S' 'S' 0.1246 0.1234
                         'International Tables Vol C Tables 4.2.6.8 and 6.1.1.4'
    'Co' 'Co' 0.3494 0.9721
                         'International Tables Vol C Tables 4.2.6.8 and 6.1.1.4'
_computing_data_collection     'SMART (Bruker, 2004)'
_computing_cell_refinement     'SAINT (Bruker, 2004)'
_computing_data_reduction     'SAINT (Bruker, 2004)'
_computing_structure_solution     'SHELXTL (Sheldrick, 2008)'
_computing_structure_refinement     'SHELXTL (Sheldrick, 2008)'
_computing_molecular_graphics     'SHELXTL (Sheldrick, 2008)'
_computing_publication_material     'SHELXTL (Sheldrick, 2008)'
loop_
    _atom_site_type_symbol
    _atom_site_label
    _atom_site_fract_x
    _atom_site_fract_y
    _atom_site_fract_z
    _atom_site_U_iso_or_equiv
    _atom_site_adp_type
    _atom_site_calc_flag
    _atom_site_refinement_flags
    _atom_site_occupancy
    _atom_site_disorder_assembly
    _atom_site_disorder_group
    Co Co1 1.0000 0.68407(5) 0.2500 0.02746(14) Uani d S 1 . .
    S S1 0.87615(3) 0.82456(8) 0.34750(3) 0.03191(17) Uani d . 1 . .
    O O1 0.79780(13) 0.4090(4) 0.44814(16) 0.1166(13) Uani d . 1 . .
    H H1W 0.7550 0.4121 0.4400 0.175 Uiso d R 1 . .
    H H2W 0.8188 0.4425 0.4064 0.175 Uiso d R 1 . .
    O O2 0.84711(9) 0.6617(2) 0.34011(11) 0.0477(5) Uani d . 1 . .
    O O3 0.95125(8) 0.8220(2) 0.34231(9) 0.0350(4) Uani d . 1 . .
    O O4 0.85336(9) 0.9170(2) 0.41814(10) 0.0438(4) Uani d . 1 . .
    N N1 0.90902(9) 0.7307(2) 0.17616(11) 0.0297(4) Uani d . 1 . .
    N N2 0.99827(10) 0.4858(3) 0.16249(12) 0.0335(5) Uani d . 1 . .
    C C1 0.85084(11) 0.9367(3) 0.25933(13) 0.0310(5) Uani d . 1 . .
    C C2 0.81355(13) 1.0800(3) 0.26678(15) 0.0413(6) Uani d . 1 . .
    H H2 0.8016 1.1189 0.3186 0.050 Uiso calc R 1 . .
    C C3 0.79387(15) 1.1660(4) 0.19754(18) 0.0534(8) Uani d . 1 . .
    H H3 0.7691 1.2634 0.2027 0.064 Uiso calc R 1 . .
    C C4 0.81090(14) 1.1074(4) 0.12064(16) 0.0538(8) Uani d . 1 . .
    H H4 0.7974 1.1653 0.0741 0.065 Uiso calc R 1 . .
    C C5 0.84796(13) 0.9631(4) 0.11249(15) 0.0444(7) Uani d . 1 . .
    H H5 0.8593 0.9246 0.0604 0.053 Uiso calc R 1 . .
    C C6 0.86829(11) 0.8756(3) 0.18134(14) 0.0309(5) Uani d . 1 . .
    C C7 0.89905(12) 0.6270(3) 0.11848(14) 0.0362(6) Uani d . 1 . .
    H H7 0.8624 0.6399 0.0828 0.043 Uiso calc R 1 . .
    C C8 0.94554(12) 0.4883(3) 0.10895(13) 0.0330(5) Uani d . 1 . .
    C C9 0.93760(15) 0.3705(3) 0.04869(16) 0.0469(7) Uani d . 1 . .
    H H9 0.9008 0.3749 0.0128 0.056 Uiso calc R 1 . .
    C C10 0.98533(16) 0.2455(4) 0.04253(18) 0.0534(7) Uani d . 1 . .
    H H10 0.9808 0.1639 0.0027 0.064 Uiso calc R 1 . .
    C C11 1.03915(16) 0.2432(3) 0.09565(18) 0.0503(7) Uani d . 1 . .
    H H11 1.0722 0.1612 0.0919 0.060 Uiso calc R 1 . .
    C C12 1.04376(14) 0.3648(3) 0.15512(16) 0.0428(6) Uani d . 1 . .
    H H12 1.0802 0.3618 0.1915 0.051 Uiso calc R 1 . .
loop_
    _atom_site_aniso_label
    _atom_site_aniso_U_11
    _atom_site_aniso_U_22
    _atom_site_aniso_U_33
    _atom_site_aniso_U_12
    _atom_site_aniso_U_13
    _atom_site_aniso_U_23
    Co1 0.0260(2) 0.0333(3) 0.0231(2) 0.000 -0.00434(16) 0.000
    S1 0.0305(3) 0.0415(4) 0.0238(3) -0.0001(3) 0.0004(2) 0.0016(2)
    O1 0.0579(15) 0.193(3) 0.099(2) -0.0322(18) -0.0192(14) 0.079(2)
    O2 0.0511(11) 0.0469(11) 0.0452(11) -0.0111(9) -0.0011(9) 0.0076(9)
    O3 0.0292(8) 0.0485(10) 0.0272(8) 0.0047(7) -0.0040(7) -0.0038(7)
    O4 0.0425(10) 0.0625(12) 0.0263(9) 0.0069(9) 0.0045(7) -0.0037(8)
    N1 0.0253(9) 0.0408(11) 0.0231(10) 0.0000(8) -0.0006(7) -0.0016(9)
    N2 0.0383(11) 0.0336(11) 0.0287(10) 0.0019(9) -0.0042(8) -0.0010(8)
    C1 0.0238(11) 0.0400(13) 0.0293(12) -0.0001(10) -0.0006(9) 0.0029(10)
    C2 0.0354(14) 0.0526(16) 0.0357(13) 0.0096(12) 0.0024(11) -0.0009(12)
    C3 0.0490(16) 0.0553(18) 0.0560(18) 0.0229(14) 0.0011(14) 0.0072(14)
    C4 0.0512(17) 0.072(2) 0.0377(15) 0.0214(15) -0.0016(12) 0.0139(14)
    C5 0.0389(14) 0.0639(19) 0.0305(13) 0.0118(13) 0.0013(11) 0.0054(12)
    C6 0.0229(11) 0.0433(13) 0.0266(11) 0.0005(10) -0.0010(9) 0.0015(11)
    C7 0.0301(12) 0.0503(15) 0.0282(12) -0.0005(11) -0.0073(10) -0.0023(11)
    C8 0.0342(12) 0.0382(13) 0.0265(12) -0.0024(11) -0.0032(10) -0.0016(10)
    C9 0.0526(16) 0.0487(16) 0.0395(15) -0.0023(13) -0.0109(12) -0.0098(13)
    C10 0.073(2) 0.0435(16) 0.0433(17) 0.0039(15) -0.0087(15) -0.0127(13)
    C11 0.0646(19) 0.0376(15) 0.0488(17) 0.0134(14) -0.0012(14) -0.0036(13)
    C12 0.0492(16) 0.0410(15) 0.0381(14) 0.0070(12) -0.0085(12) -0.0004(12)
_geom_special_details
;
All e.s.d.'s (except the e.s.d. in the dihedral angle between two l.s. planes)
are estimated using the full covariance matrix. The cell e.s.d.'s are taken
into account individually in the estimation of e.s.d.'s in distances, angles
and torsion angles; correlations between e.s.d.'s in cell parameters are only
used when they are defined by crystal symmetry. An approximate (isotropic)
treatment of cell e.s.d.'s is used for estimating e.s.d.'s involving l. s.
planes.
;
loop_
    _geom_bond_atom_site_label_1
    _geom_bond_atom_site_label_2
    _geom_bond_site_symmetry_2
    _geom_bond_distance
    _geom_bond_publ_flag
    Co1 O3 . 2.1029(16) y
    Co1 O3 3_755 2.1029(16) ?
    Co1 N1 3_755 2.1862(18) ?
    Co1 N1 . 2.1863(18) y
    Co1 N2 . 2.147(2) y
    Co1 N2 3_755 2.147(2) ?
    S1 O2 . 1.4421(18) ?
    S1 O4 . 1.4433(17) ?
    S1 O3 . 1.4773(17) ?
    S1 C1 . 1.770(2) ?
    O1 H1W . 0.8502 ?
    O1 H2W . 0.8402 ?
    N1 C7 . 1.275(3) ?
    N1 C6 . 1.422(3) ?
    N2 C12 . 1.331(3) ?
    N2 C8 . 1.354(3) ?
    C1 C2 . 1.377(3) ?
    C1 C6 . 1.406(3) ?
    C2 C3 . 1.380(4) ?
    C2 H2 . 0.9300 ?
    C3 C4 . 1.380(4) ?
    C3 H3 . 0.9300 ?
    C4 C5 . 1.383(4) ?
    C4 H4 . 0.9300 ?
    C5 C6 . 1.385(3) ?
    C5 H5 . 0.9300 ?
    C7 C8 . 1.456(3) ?
    C7 H7 . 0.9300 ?
    C8 C9 . 1.378(3) ?
    C9 C10 . 1.383(4) ?
    C9 H9 . 0.9300 ?
    C10 C11 . 1.366(4) ?
    C10 H10 . 0.9300 ?
    C11 C12 . 1.384(4) ?
    C11 H11 . 0.9300 ?
    C12 H12 . 0.9300 ?
loop_
    _geom_angle_atom_site_label_1
    _geom_angle_atom_site_label_2
    _geom_angle_atom_site_label_3
    _geom_angle_site_symmetry_1
    _geom_angle_site_symmetry_3
    _geom_angle
    _geom_angle_publ_flag
    O3 Co1 O3 . 3_755 115.85(9) ?
    O3 Co1 N2 . . 149.80(7) ?
    O3 Co1 N2 3_755 . 85.98(7) ?
    O3 Co1 N2 . 3_755 85.98(7) ?
    O3 Co1 N2 3_755 3_755 149.80(7) ?
    N2 Co1 N2 . 3_755 83.20(11) ?
    O3 Co1 N1 . 3_755 83.51(6) ?
    O3 Co1 N1 3_755 3_755 85.95(6) ?
    N2 Co1 N1 . 3_755 120.48(7) ?
    N2 Co1 N1 3_755 3_755 75.60(7) ?
    O3 Co1 N1 . . 85.95(6) ?
    O3 Co1 N1 3_755 . 83.51(6) ?
    N2 Co1 N1 . . 75.60(7) ?
    N2 Co1 N1 3_755 . 120.48(7) ?
    N1 Co1 N1 3_755 . 160.09(11) ?
    O2 S1 O4 . . 114.72(11) ?
    O2 S1 O3 . . 112.14(11) ?
    O4 S1 O3 . . 111.25(10) ?
    O2 S1 C1 . . 106.90(11) ?
    O4 S1 C1 . . 107.06(11) ?
    O3 S1 C1 . . 103.96(10) ?
    H1W O1 H2W . . 110.5 ?
    S1 O3 Co1 . . 120.19(9) ?
    C7 N1 C6 . . 120.03(19) ?
    C7 N1 Co1 . . 114.63(16) ?
    C6 N1 Co1 . . 124.72(14) ?
    C12 N2 C8 . . 117.8(2) ?
    C12 N2 Co1 . . 126.85(16) ?
    C8 N2 Co1 . . 115.36(16) ?
    C2 C1 C6 . . 120.4(2) ?
    C2 C1 S1 . . 120.67(18) ?
    C6 C1 S1 . . 118.91(18) ?
    C1 C2 C3 . . 120.1(2) ?
    C1 C2 H2 . . 119.9 ?
    C3 C2 H2 . . 119.9 ?
    C2 C3 C4 . . 120.0(3) ?
    C2 C3 H3 . . 120.0 ?
    C4 C3 H3 . . 120.0 ?
    C3 C4 C5 . . 120.3(2) ?
    C3 C4 H4 . . 119.8 ?
    C5 C4 H4 . . 119.8 ?
    C4 C5 C6 . . 120.4(2) ?
    C4 C5 H5 . . 119.8 ?
    C6 C5 H5 . . 119.8 ?
    C5 C6 C1 . . 118.7(2) ?
    C5 C6 N1 . . 122.4(2) ?
    C1 C6 N1 . . 118.78(19) ?
    N1 C7 C8 . . 119.4(2) ?
    N1 C7 H7 . . 120.3 ?
    C8 C7 H7 . . 120.3 ?
    N2 C8 C9 . . 122.3(2) ?
    N2 C8 C7 . . 115.0(2) ?
    C9 C8 C7 . . 122.6(2) ?
    C8 C9 C10 . . 118.8(2) ?
    C8 C9 H9 . . 120.6 ?
    C10 C9 H9 . . 120.6 ?
    C11 C10 C9 . . 119.2(3) ?
    C11 C10 H10 . . 120.4 ?
    C9 C10 H10 . . 120.4 ?
    C10 C11 C12 . . 118.9(3) ?
    C10 C11 H11 . . 120.5 ?
    C12 C11 H11 . . 120.5 ?
    N2 C12 C11 . . 122.9(2) ?
    N2 C12 H12 . . 118.6 ?
    C11 C12 H12 . . 118.6 ?
loop_
    _geom_hbond_atom_site_label_D
    _geom_hbond_atom_site_label_H
    _geom_hbond_atom_site_label_A
    _geom_hbond_site_symmetry_A
    _geom_hbond_distance_DH
    _geom_hbond_distance_HA
    _geom_hbond_distance_DA
    _geom_hbond_angle_DHA
    O1 H1W O4 8_755 0.85 2.16 3.009(3) 179.2
    O1 H2W O2 . 0.84 2.15 2.867(3) 143.1
    C7 H7 O1 7_565 0.93 2.56 3.425(3) 154
    C11 H11 O4 3_745 0.93 2.46 3.389(3) 172
data_global
_journal_date_recd_electronic     2009-10-15
_journal_date_accepted     2009-10-23
_journal_name_full     'Acta Crystallographica, Section E'
_journal_year     2009
_journal_volume     65
_journal_issue     11
_journal_page_first     m1465
_journal_page_last     m1465
_journal_paper_category     QM
_journal_coeditor_code     XU2642
_publ_contact_author_name     'Yi-Min Jiang'
_publ_contact_author_address
;
 College  of Chemistry and Chemical Engineering,
 Guangxi Normal University
Guilin, Guangxi 541004,
People's Republic of China
;
_publ_contact_author_email     '499122835@qq.com'
_publ_contact_author_fax     '86 0773 5845973'
_publ_contact_author_phone     '86 0773 5856134'
_publ_section_title
;\
Bis[2-(2-pyridylmethyleneamino)benzenesulfonato-\k^3^<i>N</i>,<i>N</i>',\
<i>O</i>]cobalt(II) dihydrate
;
loop_
    _publ_author_name
    _publ_author_footnote
    _publ_author_address
    'Huang, Xue-Ren' .
;
College of Chemistry and Chemical Engineering
Guangxi Normal University
Guilin 541004
People's Republic of China
;
    'Ou-Yang, Miao' .
;
College of Chemistry and Chemical Engineering
Guangxi Normal University
Guilin 541004
People's Republic of China
;
    'Yang, Ge-Ge' .
;
College of Chemistry and Chemical Engineering
Guangxi Normal University
Guilin 541004
People's Republic of China
;
    'Meng, Xiu-Jin' .
;
College of Chemistry and Chemical Engineering
Guangxi Normal University
Guilin 541004
People's Republic of China
;
    'Jiang, Yi-Min' .
;
Key Laboratory of New Processing Technology for Nonferrous Metals & Materials
Ministry of Education,
Guilin University of Technology
Guilin 541004,
People's Republic of China
;
