# Supplementary material for: Bis[2-(2-pyridylmethyl­eneamino)benzene­sulfonato-κ3 N,N′,O]cobalt(II) dihydrate
Source: Acta Crystallogr Sect E Struct Rep Online. 2009 Oct 31;65(Pt 11):m1465. doi: 10.1107/S1600536809043918 (PMC2971130; doi:10.1107/S1600536809043918)
Supplement: Supplementary file 2 [file e-65-m1465-Isup2.hkl]

# 
# h,k,l, Fc-squared, Fo-squared, sigma(Fo-squared) and status flag 
# 
data_I
_shelx_title ' B in Pbcn' 
_shelx_refln_list_code          4 
_shelx_F_calc_maximum      291.78 
_exptl_crystal_F_000      1268.00 
_reflns_d_resolution_high  0.8256 
 
loop_ 
 _symmetry_equiv_pos_as_xyz 
 'x, y, z' 
 '-x+1/2, -y+1/2, z+1/2' 
 '-x, y, -z+1/2' 
 'x+1/2, -y+1/2, -z' 
 '-x, -y, -z' 
 'x-1/2, y-1/2, -z-1/2' 
 'x, -y, z-1/2' 
 '-x-1/2, y-1/2, z' 
 
_cell_length_a    19.6359 
_cell_length_b     8.0973 
_cell_length_c    16.2819 
_cell_angle_alpha  90.000 
_cell_angle_beta   90.000 
_cell_angle_gamma  90.000 
 
_shelx_F_squared_multiplier     1.000 
 
loop_ 
 _refln_index_h 
 _refln_index_k 
 _refln_index_l 
 _refln_F_squared_calc 
 _refln_F_squared_meas 
 _refln_F_squared_sigma 
 _refln_observed_status 
   4   0   0     7037.93     6471.24     71.28 o 
   6   0   0    49738.17    51346.25    484.40 o 
   8   0   0     6909.01     6621.99     83.42 o 
  10   0   0      597.01      487.58     21.59 o 
  12   0   0     1127.22     1201.43     34.87 o 
  14   0   0     8025.51     8264.75    114.37 o 
  16   0   0     5590.96     5599.66     91.85 o 
  18   0   0      902.02      870.06     46.86 o 
  20   0   0     4438.01     4483.01    135.99 o 
  22   0   0     1865.34     2088.35    115.55 o 
   1   1   0     2729.22     2768.62     34.95 o 
   3   1   0    85135.90    84950.99    907.30 o 
   5   1   0     2580.16     2734.63     28.23 o 
   7   1   0     6453.35     6832.40     58.83 o 
   9   1   0     2604.47     2833.64     34.43 o 
  11   1   0     6971.13     7000.40     66.99 o 
  13   1   0     1527.53     1517.81     29.07 o 
  15   1   0        4.29        2.68      9.53 o 
  17   1   0     1003.32     1019.68     30.68 o 
  19   1   0     2362.47     2435.99     57.09 o 
  21   1   0      207.39      196.08     23.69 o 
  23   1   0      130.44      125.70     46.44 o 
   0   2   0    13977.94    12897.05    131.78 o 
   2   2   0    20531.10    21275.94    163.53 o 
   4   2   0     1331.33     1483.26     23.20 o 
   6   2   0     1054.41     1017.47     17.54 o 
   8   2   0     4059.07     3514.13     38.69 o 
  10   2   0     3114.50     2788.25     37.49 o 
  12   2   0       46.78       19.67      9.03 o 
  14   2   0      192.26      185.06     16.17 o 
  16   2   0      642.03      661.66     25.98 o 
  18   2   0      312.28      313.27     24.80 o 
  20   2   0      137.30      116.03     24.81 o 
  22   2   0      287.30      279.83     65.80 o 
   1   3   0       10.62       21.20      5.26 o 
   3   3   0     1510.68     1224.55     28.23 o 
   5   3   0     1576.37     1302.56     24.64 o 
   7   3   0     2655.40     2467.67     52.75 o 
   9   3   0      143.82      102.58      9.32 o 
  11   3   0     8061.86     7572.91     72.98 o 
  13   3   0    11299.42    10850.72    128.26 o 
  15   3   0      441.20      441.48     26.54 o 
  17   3   0      677.02      672.94     32.67 o 
  19   3   0     1710.43     1682.89     50.21 o 
  21   3   0     1567.78     1650.38    112.16 o 
   0   4   0     6979.97     7515.50    132.89 o 
   2   4   0     5497.13     5945.29     55.73 o 
   4   4   0     7583.47     8193.64     82.67 o 
   6   4   0       29.18       32.54      9.54 o 
   8   4   0      149.86      173.43     13.69 o 
  10   4   0      199.24      212.22     15.64 o 
  12   4   0     1897.78     1980.84     47.83 o 
  14   4   0        6.81      -19.15     12.77 o 
  16   4   0      314.79      305.11     25.24 o 
  18   4   0       57.07       43.50     18.36 o 
  20   4   0       51.03       49.24     20.25 o 
   1   5   0     1831.06     1937.34     29.74 o 
   3   5   0     1222.83     1169.00     28.62 o 
   5   5   0     7289.06     7163.81     80.80 o 
   7   5   0     4145.31     4141.06     57.83 o 
   9   5   0      338.56      319.62     22.50 o 
  11   5   0     4566.75     4073.67    132.04 o 
  13   5   0     5219.62     5163.58     85.52 o 
  15   5   0      660.45      676.16     34.32 o 
  17   5   0      134.78      125.90     22.23 o 
  19   5   0      435.75      438.14     32.71 o 
   0   6   0     5791.27     5546.44    118.29 o 
   2   6   0     3098.67     2972.87     58.15 o 
   4   6   0      191.57      212.77     17.26 o 
   6   6   0      563.60      577.33     24.16 o 
   8   6   0     3216.34     3169.69     63.53 o 
  10   6   0      210.34      245.08     28.32 o 
  12   6   0      179.80      169.00     21.93 o 
  14   6   0      723.28      658.19     34.82 o 
  16   6   0     2374.80     2226.67     60.92 o 
  18   6   0     1707.44     1703.97     56.31 o 
   1   7   0      956.93     1052.63     38.85 o 
   3   7   0       13.15       -8.13     14.35 o 
   5   7   0       64.20       46.63     22.24 o 
   7   7   0       41.94       34.59     16.70 o 
   9   7   0      979.49      890.26     59.91 o 
  11   7   0      139.01      141.08     21.60 o 
  13   7   0        7.21       -5.87     15.32 o 
  15   7   0        5.99       10.12     17.43 o 
   0   8   0      399.78      350.51     42.93 o 
   2   8   0       49.15       19.86     18.35 o 
   4   8   0       38.85       22.50     18.04 o 
   6   8   0     1206.87     1098.44     53.60 o 
   8   8   0     1236.92     1394.72     62.39 o 
  10   8   0      179.91      163.18     30.65 o 
  12   8   0       24.10       -9.40     29.51 o 
   1   9   0      306.51      358.15     31.92 o 
   3   9   0      249.74      237.91     42.98 o 
   5   9   0      633.31      655.25     72.41 o 
   7   9   0      135.59       80.93     29.32 o 
   9   9   0        1.61       28.92     31.34 o 
   1   1   1    42679.22    43503.95    295.95 o 
   2   1   1     4123.20     4415.28     29.73 o 
   3   1   1      654.48      687.42      9.44 o 
   4   1   1      389.53      449.24      7.90 o 
   5   1   1    13115.96    12951.61     70.75 o 
   6   1   1      642.82      483.71      8.84 o 
   7   1   1    36572.09    36031.20    174.74 o 
   8   1   1     2793.79     2992.05     24.13 o 
   9   1   1     7765.69     7087.64     45.28 o 
  10   1   1      818.01      748.50     12.87 o 
  11   1   1       38.31       23.46      5.50 o 
  12   1   1      687.16      716.06     14.26 o 
  13   1   1     3553.72     3698.66     33.21 o 
  14   1   1      555.65      629.87     15.41 o 
  15   1   1     1954.36     1970.02     30.12 o 
  16   1   1       19.82       28.65      8.24 o 
  17   1   1     1717.63     1743.17     28.04 o 
  18   1   1      802.31      852.42     22.44 o 
  19   1   1      630.97      592.60     23.94 o 
  20   1   1      255.09      223.69     17.33 o 
  21   1   1      470.95      437.90     24.07 o 
  22   1   1        8.22        6.58     16.72 o 
  23   1   1     1130.82     1190.65     64.42 o 
   0   2   1      784.67      681.97     12.31 o 
   1   2   1    11651.73    10754.97     62.08 o 
   2   2   1     1167.20     1354.70     13.67 o 
   3   2   1       67.59      104.69      5.09 o 
   4   2   1    15450.21    15336.88     86.84 o 
   5   2   1      230.75      208.70      6.63 o 
   6   2   1     4320.97     4316.89     29.47 o 
   7   2   1        0.11       -1.44      4.05 o 
   8   2   1      404.50      386.46      9.42 o 
   9   2   1       11.10        9.69      4.55 o 
  10   2   1    16559.04    17285.86     94.90 o 
  11   2   1     3740.70     3766.39     35.94 o 
  12   2   1    11142.81    11223.57     73.04 o 
  13   2   1      189.09      191.96     10.35 o 
  14   2   1      297.59      269.12     11.88 o 
  15   2   1      445.87      439.87     15.34 o 
  16   2   1       11.42        9.82      7.98 o 
  17   2   1        0.81        1.37      8.21 o 
  18   2   1      275.36      293.49     18.42 o 
  19   2   1      106.09      135.99     15.37 o 
  20   2   1     1133.93     1213.32     35.82 o 
  21   2   1       11.96      -21.52     16.05 o 
  22   2   1      119.35      125.97     23.63 o 
  23   2   1        6.90      -14.02     23.34 o 
   1   3   1     1159.32     1047.41     12.27 o 
   2   3   1      101.88      137.06      6.07 o 
   3   3   1     2157.45     2273.21     20.91 o 
   4   3   1      614.35      645.21     13.18 o 
   5   3   1     2360.19     2428.95     23.24 o 
   6   3   1       15.52        4.79      4.47 o 
   7   3   1     3989.69     4651.70     35.66 o 
   8   3   1      270.42      220.17      7.55 o 
   9   3   1      716.55      693.04     14.36 o 
  10   3   1      531.22      447.56     11.07 o 
  11   3   1     4287.84     4441.55     38.42 o 
  12   3   1      461.51      514.33     18.32 o 
  13   3   1      284.59      283.87     15.37 o 
  14   3   1       21.75       24.83      9.95 o 
  15   3   1      294.97      317.58     16.92 o 
  16   3   1        0.63       -6.38     10.90 o 
  17   3   1      935.84      955.10     26.18 o 
  18   3   1       33.41       42.32     12.57 o 
  19   3   1        1.73        5.02     12.05 o 
  20   3   1       88.66       59.46     14.36 o 
  21   3   1       81.89       93.69     17.65 o 
  22   3   1       10.15       46.18     19.88 o 
   0   4   1     5159.31     5386.64     52.26 o 
   1   4   1       47.27       59.92      5.08 o 
   2   4   1     1580.51     1606.09     18.76 o 
   3   4   1     2035.22     1905.52     21.87 o 
   4   4   1     4254.73     3651.24     34.88 o 
   5   4   1      201.86      264.59      8.69 o 
   6   4   1     9402.05     9379.46     65.97 o 
   7   4   1      316.13      319.80     11.26 o 
   8   4   1     2475.78     2527.94     29.06 o 
   9   4   1      178.67      178.60     10.05 o 
  10   4   1     1248.89     1267.10     23.85 o 
  11   4   1      446.57      459.89     16.12 o 
  12   4   1     9600.65     9361.17     83.02 o 
  13   4   1      105.61      137.17     13.57 o 
  14   4   1     5718.63     5481.53     61.27 o 
  15   4   1      802.58      760.28     23.93 o 
  16   4   1      437.15      409.73     20.81 o 
  17   4   1        6.78        7.10     10.93 o 
  18   4   1      329.36      386.03     20.54 o 
  19   4   1      174.19      206.21     19.06 o 
  20   4   1     2826.15     2998.83     74.07 o 
  21   4   1       72.67       62.85     15.93 o 
   1   5   1     3558.51     3386.98     31.46 o 
   2   5   1     1447.13     1400.00     21.57 o 
   3   5   1      577.65      637.46     15.46 o 
   4   5   1        4.97       -9.48      6.33 o 
   5   5   1      208.88      187.26     10.60 o 
   6   5   1        3.70       23.17      7.60 o 
   7   5   1     3237.97     3255.15     35.68 o 
   8   5   1        7.24        2.18      8.30 o 
   9   5   1     1598.19     1572.81     27.46 o 
  10   5   1        2.82       -3.79      9.13 o 
  11   5   1        1.16       -5.68      9.40 o 
  12   5   1      121.19      115.01     13.24 o 
  13   5   1      140.30      158.75     14.72 o 
  14   5   1      175.15      171.92     15.45 o 
  15   5   1      814.64      815.81     26.04 o 
  16   5   1       23.37       29.16     12.54 o 
  17   5   1     1702.76     1621.87     37.78 o 
  18   5   1        0.41       -7.84     11.81 o 
  19   5   1        0.62       11.86     13.37 o 
  20   5   1        4.91        6.65     17.62 o 
   0   6   1       40.38       65.48     18.83 o 
   1   6   1        0.05       10.32      9.61 o 
   2   6   1     1087.66     1049.58     24.04 o 
   3   6   1      107.60      135.50     10.73 o 
   4   6   1     1329.90     1290.69     23.57 o 
   5   6   1        0.54       10.74      8.12 o 
   6   6   1       78.61       78.13     10.08 o 
   7   6   1      172.13      182.48     15.88 o 
   8   6   1       70.13       84.80     11.53 o 
   9   6   1        7.27       11.42      9.68 o 
  10   6   1      556.87      559.16     21.22 o 
  11   6   1        0.78        5.68     10.40 o 
  12   6   1      256.80      293.38     17.88 o 
  13   6   1      181.79      151.47     15.25 o 
  14   6   1      105.10      148.55     15.68 o 
  15   6   1        3.69        1.30     12.24 o 
  16   6   1      146.68      159.24     17.09 o 
  17   6   1      126.53       92.10     15.31 o 
  18   6   1        1.43       -0.65     13.76 o 
   1   7   1     3523.96     3547.55     51.34 o 
   2   7   1      790.73      839.61     25.25 o 
   3   7   1      168.38      149.45     16.94 o 
   4   7   1      223.94      187.57     15.38 o 
   5   7   1      559.25      620.98     28.08 o 
   6   7   1       95.16       53.96     13.58 o 
   7   7   1     2256.85     2114.81     41.53 o 
   8   7   1        4.42        7.00     10.86 o 
   9   7   1      261.16      323.12     18.77 o 
  10   7   1      329.49      361.09     19.86 o 
  11   7   1        5.97       -0.68     10.80 o 
  12   7   1        1.31       10.78     11.60 o 
  13   7   1       26.08       31.79     16.04 o 
  14   7   1      387.09      409.89     22.69 o 
  15   7   1      465.78      511.36     24.74 o 
  16   7   1      112.27      113.72     18.00 o 
   0   8   1      462.08      496.30     32.26 o 
   1   8   1       19.13       -2.64     12.07 o 
   2   8   1      155.98      169.50     18.53 o 
   3   8   1        0.06       -6.35     11.84 o 
   4   8   1       56.25       47.16     15.04 o 
   5   8   1       18.16       34.28     16.24 o 
   6   8   1       39.65       44.97     16.95 o 
   7   8   1       47.08       41.37     17.33 o 
   8   8   1        0.17       -4.64     14.53 o 
   9   8   1        9.60        7.29     15.91 o 
  10   8   1        6.45      -10.17     14.59 o 
  11   8   1      182.37      156.85     21.65 o 
  12   8   1       80.36       77.38     16.50 o 
  13   8   1        5.31        1.54     12.49 o 
   1   9   1     1060.44     1011.98     34.97 o 
   2   9   1      177.25      195.09     26.28 o 
   3   9   1      846.02      846.01     32.66 o 
   4   9   1        0.00       -6.09     16.39 o 
   5   9   1      324.40      324.17     27.62 o 
   6   9   1       73.40       61.84     19.62 o 
   7   9   1      390.08      366.08     28.93 o 
   8   9   1        7.27       30.97     19.00 o 
   9   9   1      158.91      153.57     23.20 o 
   0   0   2    42478.63    41788.74    675.57 o 
   1   0   2     2562.91     2665.54     32.98 o 
   2   0   2     2847.18     3552.01     37.54 o 
   3   0   2     2159.87     2045.35     26.57 o 
   4   0   2       13.80       19.32     11.26 o 
   5   0   2     2036.84     1922.30     22.21 o 
   6   0   2    11881.42    12217.98     92.06 o 
   7   0   2     2445.62     2920.08     37.72 o 
   8   0   2    11527.02    10783.71     86.35 o 
   9   0   2    15576.83    15854.16    121.36 o 
  10   0   2     4489.45     4405.42     47.10 o 
  11   0   2      177.89      172.53     10.82 o 
  12   0   2     2386.61     2330.41     37.72 o 
  13   0   2     4090.55     4033.08     49.23 o 
  14   0   2     1965.10     1998.26     34.43 o 
  15   0   2     1678.11     1710.97     61.98 o 
  16   0   2     2698.00     2613.66     76.97 o 
  17   0   2        0.14        5.58     11.30 o 
  18   0   2      843.54      804.82     29.45 o 
  19   0   2      105.51       83.59     19.15 o 
  20   0   2      758.31      802.93     47.17 o 
  21   0   2      319.00      382.28     33.77 o 
  22   0   2     1580.49     1536.32     86.69 o 
  23   0   2      752.98      781.19     45.59 o 
   1   1   2       80.72       70.07      3.72 o 
   2   1   2     1399.70     1523.60     14.82 o 
   3   1   2    18970.20    19523.34    100.30 o 
   4   1   2    19615.16    20176.45    104.44 o 
   5   1   2      218.07      196.37      6.52 o 
   6   1   2     1686.10     1607.79     16.54 o 
   7   1   2     8262.93     8651.98     50.18 o 
   8   1   2       58.19       34.71      4.51 o 
   9   1   2     1109.35     1140.97     14.74 o 
  10   1   2      319.04      267.20      8.47 o 
  11   1   2     1572.54     1778.95     20.39 o 
  12   1   2       91.53      120.59      7.65 o 
  13   1   2     3027.40     2998.77     29.38 o 
  14   1   2      393.27      406.75     13.23 o 
  15   1   2       16.74       26.74      7.72 o 
  16   1   2      500.38      484.03     16.84 o 
  17   1   2      184.52      209.30     12.48 o 
  18   1   2      218.22      208.08     14.88 o 
  19   1   2      310.74      336.46     19.24 o 
  20   1   2       60.37       65.32     13.26 o 
  21   1   2      123.14      108.98     16.44 o 
  22   1   2        2.22      -19.22     13.63 o 
  23   1   2      126.58      136.23     23.36 o 
   0   2   2     6971.32     7001.30     56.41 o 
   1   2   2     2241.25     2206.93     18.53 o 
   2   2   2       76.32       59.63      4.66 o 
   3   2   2     8405.70     8302.24     49.24 o 
   4   2   2       29.17       27.35      4.96 o 
   5   2   2       69.40      104.44      5.45 o 
   6   2   2       95.88      164.85      7.84 o 
   7   2   2     1912.44     2137.42     21.04 o 
   8   2   2      916.93      748.04     13.14 o 
   9   2   2     4924.26     5178.44     39.55 o 
  10   2   2     1278.52     1188.41     17.64 o 
  11   2   2       17.23       33.00      5.79 o 
  12   2   2      116.33      109.82      8.52 o 
  13   2   2     1947.63     1999.08     25.82 o 
  14   2   2      915.80      893.50     18.52 o 
  15   2   2     1951.65     1887.97     30.11 o 
  16   2   2      409.38      440.38     15.82 o 
  17   2   2       31.91       29.97      9.89 o 
  18   2   2      444.00      411.58     22.08 o 
  19   2   2      237.93      241.86     19.74 o 
  20   2   2      265.34      263.31     23.47 o 
  21   2   2        0.62        7.93     14.43 o 
  22   2   2      206.95      182.29     32.09 o 
  23   2   2       44.96       94.78     23.52 o 
   1   3   2     1242.68     1240.57     13.67 o 
   2   3   2     3209.46     3173.63     26.05 o 
   3   3   2     5818.87     5530.05     38.42 o 
   4   3   2     3594.80     3721.57     29.45 o 
   5   3   2     4943.78     4867.02     35.93 o 
   6   3   2     5859.14     5838.33     41.34 o 
   7   3   2     3993.36     3820.59     31.51 o 
   8   3   2      803.42      938.42     13.53 o 
   9   3   2      778.21      821.14     14.79 o 
  10   3   2     1795.47     1597.93     21.80 o 
  11   3   2     3794.64     3751.20     34.91 o 
  12   3   2      102.39      114.40      9.91 o 
  13   3   2     4100.01     4152.66     50.51 o 
  14   3   2      701.62      734.16     21.88 o 
  15   3   2       66.71       62.61     11.31 o 
  16   3   2      294.93      285.52     16.86 o 
  17   3   2      110.24      138.64     13.99 o 
  18   3   2      372.61      415.41     21.56 o 
  19   3   2      858.17      910.07     29.87 o 
  20   3   2        7.07       12.08     14.76 o 
  21   3   2      753.58      777.31     35.83 o 
  22   3   2      296.58      331.35     27.63 o 
   0   4   2      589.00      656.83     16.72 o 
   1   4   2      783.53      802.03     12.39 o 
   2   4   2       15.65       10.77      7.49 o 
   3   4   2     1148.95     1219.90     16.86 o 
   4   4   2       75.36       70.86      6.19 o 
   5   4   2       18.84        9.48      5.18 o 
   6   4   2      962.84     1031.20     16.13 o 
   7   4   2      229.21      241.20      9.27 o 
   8   4   2      234.84      295.21     14.23 o 
   9   4   2      738.02      765.58     19.67 o 
  10   4   2      138.39      155.50     11.58 o 
  11   4   2      316.37      307.17     14.48 o 
  12   4   2      525.02      530.18     17.75 o 
  13   4   2      105.66      123.33     13.37 o 
  14   4   2       10.24       -0.75      9.40 o 
  15   4   2       64.51       54.03     11.79 o 
  16   4   2       29.50        4.78     10.61 o 
  17   4   2       18.89        5.92     11.70 o 
  18   4   2        0.06        6.53     12.29 o 
  19   4   2       12.82       32.00     18.78 o 
  20   4   2       44.07       54.47     14.65 o 
  21   4   2       30.38       26.55     16.85 o 
   1   5   2     3483.76     3698.02     33.58 o 
   2   5   2     1627.47     1636.00     24.76 o 
   3   5   2     1990.77     1782.60     24.77 o 
   4   5   2     1312.38     1264.82     21.23 o 
   5   5   2     3583.00     3635.94     40.09 o 
   6   5   2       97.12      129.52     10.06 o 
   7   5   2     1520.50     1520.80     41.60 o 
   8   5   2       13.29        3.97      8.38 o 
   9   5   2     1528.81     1535.95     27.43 o 
  10   5   2      795.59      761.54     20.75 o 
  11   5   2     3136.80     3194.70     44.71 o 
  12   5   2       22.02       22.20     11.44 o 
  13   5   2     1707.25     1616.42     45.79 o 
  14   5   2     2127.83     1994.31     37.16 o 
  15   5   2      664.87      702.96     24.61 o 
  16   5   2      160.06      187.22     18.04 o 
  17   5   2      337.81      372.60     34.62 o 
  18   5   2      415.50      414.77     23.98 o 
  19   5   2      252.07      221.66     20.39 o 
  20   5   2       21.53       25.84     14.43 o 
   0   6   2     4715.09     4533.38     73.76 o 
   1   6   2      630.34      636.88     20.83 o 
   2   6   2     2333.96     2397.83     35.25 o 
   3   6   2     1130.46     1198.51     24.50 o 
   4   6   2     1571.27     1558.04     25.55 o 
   5   6   2      556.16      553.08     16.81 o 
   6   6   2     2086.63     2031.51     32.12 o 
   7   6   2      689.68      722.32     20.86 o 
   8   6   2     2468.04     2333.94     35.17 o 
   9   6   2      283.38      326.00     16.12 o 
  10   6   2      647.65      671.71     22.79 o 
  11   6   2      370.52      319.85     17.97 o 
  12   6   2       35.66       40.81     11.86 o 
  13   6   2        3.71        9.36     11.09 o 
  14   6   2      779.16      765.99     28.85 o 
  15   6   2      230.71      263.02     21.00 o 
  16   6   2      530.83      635.19     27.85 o 
  17   6   2       75.00       65.59     16.58 o 
  18   6   2      436.97      496.38     27.18 o 
   1   7   2      118.75      120.04     14.50 o 
   2   7   2      121.54      109.22     17.29 o 
   3   7   2      149.55      145.85     14.85 o 
   4   7   2      143.45      139.55     14.77 o 
   5   7   2       60.75       47.87     13.68 o 
   6   7   2       22.58        3.56     10.98 o 
   7   7   2       11.25       18.06     10.90 o 
   8   7   2      149.23      131.02     14.64 o 
   9   7   2      149.25      175.62     15.84 o 
  10   7   2       15.15        1.93     10.59 o 
  11   7   2        0.23       -5.00     10.49 o 
  12   7   2       27.60       47.72     12.61 o 
  13   7   2       12.51       12.49     12.20 o 
  14   7   2       58.11       39.84     12.88 o 
  15   7   2       24.63       26.02     14.59 o 
  16   7   2       64.77       87.56     16.86 o 
   0   8   2     2207.15     2327.97     60.43 o 
   1   8   2      814.47      784.02     27.00 o 
   2   8   2      821.91      746.23     26.52 o 
   3   8   2      950.98      968.22     31.95 o 
   4   8   2      483.84      509.45     25.44 o 
   5   8   2      235.13      258.71     20.44 o 
   6   8   2      838.96      848.78     34.63 o 
   7   8   2      329.43      357.83     25.76 o 
   8   8   2      298.18      324.57     25.59 o 
   9   8   2       87.21       56.45     17.46 o 
  10   8   2      233.65      314.60     29.22 o 
  11   8   2       58.26       50.97     29.08 o 
  12   8   2      160.33      134.93     19.22 o 
  13   8   2      100.21       56.88     17.00 o 
   1   9   2        3.03      -10.89     14.74 o 
   2   9   2       55.51       59.12     17.14 o 
   3   9   2      205.39      187.52     21.20 o 
   4   9   2        3.25      -22.53     15.90 o 
   5   9   2       87.56       94.57     19.90 o 
   6   9   2      202.45      189.97     24.01 o 
   7   9   2       54.25       14.08     18.32 o 
   8   9   2        3.43      -28.04     18.69 o 
   9   9   2        8.00       26.25     23.58 o 
   1   1   3    18117.71    18384.66     90.56 o 
   2   1   3     3754.69     3822.53     28.70 o 
   3   1   3    31054.20    32582.00    171.48 o 
   4   1   3    11407.69    11837.69     72.07 o 
   5   1   3    17367.66    16540.06     93.23 o 
   6   1   3      732.50      626.63     10.96 o 
   7   1   3     1060.53      994.89     13.64 o 
   8   1   3     1212.72     1345.65     15.13 o 
   9   1   3     1654.40     1682.78     20.95 o 
  10   1   3     2312.82     2177.03     21.73 o 
  11   1   3     3783.60     3390.13     31.54 o 
  12   1   3      784.11      827.61     16.09 o 
  13   1   3     1861.25     1786.28     23.88 o 
  14   1   3     3922.88     3937.08     37.95 o 
  15   1   3     1722.32     1647.41     26.53 o 
  16   1   3       75.35       69.49      9.60 o 
  17   1   3      837.36      870.32     23.74 o 
  18   1   3      377.58      383.23     19.55 o 
  19   1   3      653.40      672.53     24.98 o 
  20   1   3      297.88      259.59     19.34 o 
  21   1   3      676.66      735.84     33.21 o 
  22   1   3      197.37      287.65     25.47 o 
  23   1   3      333.45      332.50     31.26 o 
   0   2   3    25076.94    24482.88    170.61 o 
   1   2   3     2118.27     2090.72     18.84 o 
   2   2   3     1250.60     1418.65     14.68 o 
   3   2   3    12213.59    12017.79     64.46 o 
   4   2   3     4200.40     4312.78     32.36 o 
   5   2   3     6400.52     7314.37     46.62 o 
   6   2   3     5645.24     5501.29     38.44 o 
   7   2   3      451.68      465.21     10.40 o 
   8   2   3      387.41      339.67      9.53 o 
   9   2   3       51.51       60.28      6.20 o 
  10   2   3      778.50      745.59     18.70 o 
  11   2   3     1856.02     1848.14     23.16 o 
  12   2   3      153.05      163.85     10.37 o 
  13   2   3      551.67      591.08     15.21 o 
  14   2   3     2468.41     2337.38     29.00 o 
  15   2   3     2841.19     2630.30     31.79 o 
  16   2   3     2081.77     2088.31     34.99 o 
  17   2   3       63.89       69.84     11.90 o 
  18   2   3      594.15      559.03     25.08 o 
  19   2   3      119.28      143.67     23.49 o 
  20   2   3      336.58      382.95     26.35 o 
  21   2   3       52.36       93.46     19.06 o 
  22   2   3      145.89      150.14     25.57 o 
  23   2   3       62.01       59.13     22.14 o 
   1   3   3     4561.54     4633.84     33.15 o 
   2   3   3      306.50      341.91      8.59 o 
   3   3   3      896.74      861.34     13.34 o 
   4   3   3      146.70      118.12      6.44 o 
   5   3   3      281.28      280.01      8.62 o 
   6   3   3      575.89      570.05     13.04 o 
   7   3   3     3926.05     3847.98     31.99 o 
   8   3   3      463.98      419.11     10.78 o 
   9   3   3      284.92      340.76     10.55 o 
  10   3   3      167.87      174.89      9.08 o 
  11   3   3      442.38      473.38     14.42 o 
  12   3   3      399.64      413.74     15.82 o 
  13   3   3      377.29      446.97     15.27 o 
  14   3   3      761.39      798.04     21.17 o 
  15   3   3       79.53       89.57     13.90 o 
  16   3   3      253.18      272.16     18.12 o 
  17   3   3        4.98       17.62     11.51 o 
  18   3   3      127.15      113.81     15.35 o 
  19   3   3       38.66       40.88     16.25 o 
  20   3   3        6.70        1.33     16.03 o 
  21   3   3      166.27      140.48     21.65 o 
  22   3   3       17.29       19.66     16.65 o 
   0   4   3     1664.61     1726.65     26.37 o 
   1   4   3     3663.99     3308.63     27.32 o 
   2   4   3     5728.11     5474.49     41.21 o 
   3   4   3     3643.56     3678.74     34.44 o 
   4   4   3     3459.19     3319.00     30.24 o 
   5   4   3      159.05      190.71      8.54 o 
   6   4   3     1170.45     1146.55     17.34 o 
   7   4   3      445.91      425.80     11.70 o 
   8   4   3     4014.97     3935.60     41.73 o 
   9   4   3      118.54      150.24     11.38 o 
  10   4   3     2970.16     2772.59     35.70 o 
  11   4   3     1920.77     1841.07     29.60 o 
  12   4   3      792.28      838.92     21.51 o 
  13   4   3     1260.93     1264.21     31.37 o 
  14   4   3     1188.68     1277.79     28.70 o 
  15   4   3     1485.47     1503.37     34.69 o 
  16   4   3     1436.65     1473.41     41.26 o 
  17   4   3       87.02      106.62     15.39 o 
  18   4   3      870.89      925.68     33.16 o 
  19   4   3      100.15       82.21     17.11 o 
  20   4   3      327.19      300.59     35.99 o 
  21   4   3      148.90      174.32     23.38 o 
   1   5   3        2.61       -3.54      5.82 o 
   2   5   3     2925.46     3074.33     30.76 o 
   3   5   3       70.31       50.32      7.07 o 
   4   5   3      202.92      226.33     13.36 o 
   5   5   3      700.61      732.79     17.33 o 
   6   5   3      661.24      615.08     17.88 o 
   7   5   3      315.99      260.54     13.81 o 
   8   5   3       53.54       40.15      9.56 o 
   9   5   3        2.52        7.57      9.07 o 
  10   5   3      279.11      286.09     14.93 o 
  11   5   3      671.64      642.43     31.52 o 
  12   5   3       12.54        0.87     10.28 o 
  13   5   3      566.49      618.22     22.53 o 
  14   5   3       14.48       23.79     11.33 o 
  15   5   3      437.94      471.08     23.36 o 
  16   5   3       12.24       27.46     13.03 o 
  17   5   3      297.28      243.53     20.36 o 
  18   5   3       17.94        9.38     13.13 o 
  19   5   3        5.22        0.30     14.10 o 
  20   5   3        2.32       -4.67     15.01 o 
   0   6   3     1419.96     1281.68     39.28 o 
   1   6   3       71.98       89.36     10.85 o 
   2   6   3      411.75      461.03     16.82 o 
   3   6   3      102.91       89.17     11.14 o 
   4   6   3       83.25       58.48     10.45 o 
   5   6   3      648.36      586.20     18.75 o 
   6   6   3      468.14      508.10     18.07 o 
   7   6   3      545.12      504.91     18.20 o 
   8   6   3      730.80      844.31     22.39 o 
   9   6   3      112.50      103.32     12.30 o 
  10   6   3      876.78      778.09     24.36 o 
  11   6   3       42.39       33.59     11.46 o 
  12   6   3      251.02      239.51     20.54 o 
  13   6   3      108.39       85.33     14.18 o 
  14   6   3       88.51       85.37     15.40 o 
  15   6   3        2.22       14.04     18.77 o 
  16   6   3      289.14      273.48     21.31 o 
  17   6   3      167.75      164.03     20.75 o 
  18   6   3      134.73      159.73     19.98 o 
   1   7   3      181.90      163.32     18.96 o 
   2   7   3     3893.04     3768.06     50.74 o 
   3   7   3      960.90     1105.67     28.64 o 
   4   7   3      399.34      401.56     21.81 o 
   5   7   3      607.25      543.47     23.81 o 
   6   7   3      321.81      365.05     19.11 o 
   7   7   3      700.86      803.75     25.52 o 
   8   7   3       41.30       62.13     13.11 o 
   9   7   3      550.22      520.46     22.08 o 
  10   7   3      859.98      832.03     26.83 o 
  11   7   3      991.44      972.29     29.35 o 
  12   7   3        2.13        2.58     11.22 o 
  13   7   3      979.63     1054.63     31.17 o 
  14   7   3      512.46      547.12     26.84 o 
  15   7   3      153.85      134.67     18.38 o 
  16   7   3       10.63       10.63     14.75 o 
   0   8   3      173.87      178.07     24.94 o 
   1   8   3       19.25       17.16     13.00 o 
   2   8   3      127.21      161.62     18.72 o 
   3   8   3       13.84       15.29     14.37 o 
   4   8   3       84.46       64.84     15.87 o 
   5   8   3        8.64       13.59     14.10 o 
   6   8   3        6.03        5.13     20.11 o 
   7   8   3       10.75      -17.84     14.57 o 
   8   8   3       21.63       17.89     16.51 o 
   9   8   3       71.81       59.09     17.52 o 
  10   8   3        2.07      -19.82     14.91 o 
  11   8   3      268.85      317.29     23.74 o 
  12   8   3       32.58       19.69     14.76 o 
  13   8   3      130.59       97.81     20.19 o 
   1   9   3        2.53       19.42     15.26 o 
   2   9   3      407.13      407.40     25.97 o 
   3   9   3      112.12      101.93     18.36 o 
   4   9   3      131.26      121.06     19.43 o 
   5   9   3      119.73       72.72     19.56 o 
   6   9   3       15.62       10.35     16.79 o 
   7   9   3      259.56      321.16     28.12 o 
   8   9   3        8.69        8.47     17.84 o 
   0   0   4    39573.60    37794.86    358.00 o 
   1   0   4       67.20      111.46      7.32 o 
   2   0   4      148.29      251.61      9.63 o 
   3   0   4    14459.42    14810.20    118.46 o 
   4   0   4    40304.07    38701.02    287.26 o 
   5   0   4      405.54      444.25     13.29 o 
   6   0   4     6216.38     6038.13     52.56 o 
   7   0   4     1985.71     2377.33     36.79 o 
   8   0   4     1145.30     1350.19     21.46 o 
   9   0   4     4481.44     4644.73     65.37 o 
  10   0   4    13395.99    13106.48    106.33 o 
  11   0   4      543.33      619.64     17.63 o 
  12   0   4    11231.55    10644.37     93.78 o 
  13   0   4      215.35      240.39     16.12 o 
  14   0   4     3808.10     3724.20     78.01 o 
  15   0   4     2662.08     2635.39     54.34 o 
  16   0   4      381.25      401.07     25.47 o 
  17   0   4       15.02       18.84     14.09 o 
  18   0   4      157.74      179.07     21.17 o 
  19   0   4     1131.38     1083.74     39.96 o 
  20   0   4      437.28      429.53     29.68 o 
  21   0   4       19.84        9.11     19.76 o 
  22   0   4      126.97      169.80     27.40 o 
  23   0   4        6.76      -13.36     19.44 o 
   1   1   4        4.41        5.87      3.67 o 
   2   1   4      881.01     1066.43     12.46 o 
   3   1   4      712.27      748.60     10.68 o 
   4   1   4     2074.07     2048.16     19.92 o 
   5   1   4      101.37      153.43      5.95 o 
   6   1   4      715.21      905.73     12.71 o 
   7   1   4     1410.11     1361.32     16.16 o 
   8   1   4     1446.63     1525.09     17.93 o 
   9   1   4     1379.42     1410.39     19.83 o 
  10   1   4       31.47       28.88      5.18 o 
  11   1   4       26.61       27.68      6.28 o 
  12   1   4     1961.23     1913.83     24.02 o 
  13   1   4       20.42       34.01      7.30 o 
  14   1   4      158.59      184.39     11.19 o 
  15   1   4      882.99      856.60     22.92 o 
  16   1   4       36.80       15.42      9.76 o 
  17   1   4      190.03      194.48     14.61 o 
  18   1   4       87.70       84.98     12.64 o 
  19   1   4       29.53       27.99     11.75 o 
  20   1   4        2.22       -8.89     10.76 o 
  21   1   4       80.05       87.84     16.70 o 
  22   1   4       30.25       33.35     16.88 o 
  23   1   4      144.14      131.40     25.31 o 
   0   2   4      251.02      263.58     10.04 o 
   1   2   4      231.51      246.00      6.87 o 
   2   2   4     6123.29     6307.11     38.82 o 
   3   2   4       23.67       12.80      4.02 o 
   4   2   4    12936.95    12684.19     72.80 o 
   5   2   4     1257.44     1315.98     15.99 o 
   6   2   4     5347.02     5531.98     41.11 o 
   7   2   4       56.36       94.03      6.41 o 
   8   2   4     2050.72     2024.19     27.61 o 
   9   2   4     3184.91     3170.03     30.61 o 
  10   2   4     2338.00     2333.11     25.56 o 
  11   2   4      268.23      293.18     10.86 o 
  12   2   4     5320.98     5291.50     44.47 o 
  13   2   4      473.73      461.73     13.86 o 
  14   2   4     2702.71     2612.83     32.93 o 
  15   2   4       57.16       72.51      9.94 o 
  16   2   4      513.31      531.87     21.93 o 
  17   2   4      174.92      169.97     15.90 o 
  18   2   4      890.02      929.49     31.32 o 
  19   2   4      454.95      485.14     28.36 o 
  20   2   4     1055.99     1063.98     39.18 o 
  21   2   4        6.40        6.62     14.95 o 
  22   2   4      170.34      135.31     22.24 o 
   1   3   4    17658.74    17510.76     92.88 o 
   2   3   4       21.89       46.67      4.98 o 
   3   3   4     8226.58     8542.92     51.64 o 
   4   3   4     1382.52     1509.08     17.39 o 
   5   3   4     2104.07     2192.81     20.55 o 
   6   3   4      339.58      311.87     11.97 o 
   7   3   4     4521.43     4330.28     35.30 o 
   8   3   4      338.68      374.56     10.78 o 
   9   3   4     4552.75     4364.62     37.29 o 
  10   3   4      396.05      386.82     13.18 o 
  11   3   4      333.03      400.80     13.87 o 
  12   3   4      346.30      344.67     13.77 o 
  13   3   4       44.44       48.78      9.38 o 
  14   3   4     1009.21      976.68     23.15 o 
  15   3   4     5202.76     5264.53     72.05 o 
  16   3   4      540.53      555.05     22.96 o 
  17   3   4     5552.06     5518.56     75.25 o 
  18   3   4      349.53      395.13     26.47 o 
  19   3   4      169.06      141.42     20.79 o 
  20   3   4       16.50       20.71     15.93 o 
  21   3   4      175.67      150.81     22.29 o 
  22   3   4      137.74      162.01     25.88 o 
   0   4   4      153.63      128.45      9.71 o 
   1   4   4      111.36       99.98      6.41 o 
   2   4   4      883.76      981.79     15.24 o 
   3   4   4     2561.86     2793.98     27.74 o 
   4   4   4     1696.74     1674.69     21.11 o 
   5   4   4      990.60     1093.63     24.99 o 
   6   4   4        3.23        9.25      6.17 o 
   7   4   4        1.04        2.17      8.27 o 
   8   4   4      231.41      256.13     11.76 o 
   9   4   4      127.11      117.71     11.38 o 
  10   4   4       35.35       25.96      9.17 o 
  11   4   4      116.76      132.69     12.06 o 
  12   4   4      289.19      285.20     14.96 o 
  13   4   4      154.77      147.34     13.71 o 
  14   4   4      250.25      226.10     17.17 o 
  15   4   4      114.49      105.25     14.55 o 
  16   4   4       17.58       16.34     11.90 o 
  17   4   4      168.60      201.54     24.71 o 
  18   4   4       64.45       48.15     15.14 o 
  19   4   4       18.59       -0.63     13.27 o 
  20   4   4       47.37       28.14     17.53 o 
  21   4   4       21.06       35.49     18.19 o 
   1   5   4     3380.47     3291.20     32.42 o 
   2   5   4     2347.57     2241.92     26.54 o 
   3   5   4      595.82      537.34     14.00 o 
   4   5   4     1152.53     1215.71     21.67 o 
   5   5   4      110.54      116.85      9.85 o 
   6   5   4     1438.89     1440.92     26.12 o 
   7   5   4     2669.41     2558.03     35.15 o 
   8   5   4       69.36       77.27     10.76 o 
   9   5   4     2433.16     2457.27     35.23 o 
  10   5   4      636.21      644.33     31.28 o 
  11   5   4      147.19      168.62     13.50 o 
  12   5   4      248.35      269.28     15.59 o 
  13   5   4       28.68        8.30     11.21 o 
  14   5   4      127.05       90.50     14.35 o 
  15   5   4      397.79      444.65     23.11 o 
  16   5   4        1.05       11.29     12.18 o 
  17   5   4      697.61      744.81     29.16 o 
  18   5   4       66.01       41.61     16.00 o 
  19   5   4       89.56       87.89     18.75 o 
   0   6   4     1122.92     1117.53     37.52 o 
   1   6   4     1297.40     1274.30     25.73 o 
   2   6   4      339.12      353.32     15.67 o 
   3   6   4     2605.70     2605.80     37.60 o 
   4   6   4     3266.43     3302.03     41.26 o 
   5   6   4      135.54      142.39     12.74 o 
   6   6   4      201.67      207.15     18.74 o 
   7   6   4       91.93      102.17     11.95 o 
   8   6   4       33.66       18.92      9.70 o 
   9   6   4      788.07      764.97     22.45 o 
  10   6   4     1345.24     1275.14     28.05 o 
  11   6   4       22.42        1.91     10.86 o 
  12   6   4     1526.93     1539.33     36.80 o 
  13   6   4      313.37      312.53     20.93 o 
  14   6   4      258.90      321.43     21.77 o 
  15   6   4      129.43      128.39     17.79 o 
  16   6   4       35.17       18.52     13.59 o 
  17   6   4       39.68       22.35     14.54 o 
  18   6   4       25.13       38.43     17.00 o 
   1   7   4      460.22      436.36     20.33 o 
   2   7   4      522.82      489.03     21.03 o 
   3   7   4      646.83      685.02     26.24 o 
   4   7   4       79.29      108.72     21.56 o 
   5   7   4      105.17       86.01     13.61 o 
   6   7   4       87.92       89.65     13.86 o 
   7   7   4       16.28       13.04     11.39 o 
   8   7   4       13.64        3.59     10.57 o 
   9   7   4       45.63       41.42     11.96 o 
  10   7   4       17.99       38.31     13.09 o 
  11   7   4        3.32       26.70     13.61 o 
  12   7   4       26.99       36.46     15.43 o 
  13   7   4       36.09       53.10     14.48 o 
  14   7   4        4.08        3.16     12.46 o 
  15   7   4        2.45       -3.94     12.80 o 
   0   8   4      970.05     1011.29     43.04 o 
   1   8   4      180.48      194.99     19.80 o 
   2   8   4      804.35      715.97     28.92 o 
   3   8   4      138.16      136.69     18.00 o 
   4   8   4     1283.34     1276.45     36.22 o 
   5   8   4      238.24      207.20     20.12 o 
   6   8   4      624.39      713.01     29.42 o 
   7   8   4      152.01      159.22     19.06 o 
   8   8   4       31.50        1.51     18.28 o 
   9   8   4      127.74       97.49     19.62 o 
  10   8   4      465.57      521.36     29.82 o 
  11   8   4       66.81       69.18     18.06 o 
  12   8   4      698.20      710.26     33.62 o 
   1   9   4      584.19      618.95     32.57 o 
   2   9   4      106.38      128.54     19.38 o 
   3   9   4      196.12      191.62     21.14 o 
   4   9   4       46.36       53.92     17.53 o 
   5   9   4       13.09       12.59     20.23 o 
   6   9   4       61.94       82.76     20.93 o 
   7   9   4      121.44      154.26     23.54 o 
   8   9   4       45.66        7.15     19.00 o 
   1   1   5     9712.47     9846.30     54.38 o 
   2   1   5       47.18       27.45      4.14 o 
   3   1   5    17385.44    16635.17     90.26 o 
   4   1   5      283.95      329.17      9.06 o 
   5   1   5    16122.25    16177.30     89.29 o 
   6   1   5     1938.08     2067.59     27.44 o 
   7   1   5     2303.59     2487.55     22.99 o 
   8   1   5      230.24      240.83      8.11 o 
   9   1   5      628.23      684.98     13.06 o 
  10   1   5      702.66      848.59     14.98 o 
  11   1   5     5898.72     5608.37     44.02 o 
  12   1   5        7.18       11.60      6.96 o 
  13   1   5     6075.76     5843.20     50.96 o 
  14   1   5       13.82       11.95     12.35 o 
  15   1   5      209.12      210.01     14.37 o 
  16   1   5       75.79       74.56     11.88 o 
  17   1   5       49.76       53.22     11.49 o 
  18   1   5      132.64      156.01     15.05 o 
  19   1   5     1230.31     1306.17     31.51 o 
  20   1   5      236.43      212.72     20.51 o 
  21   1   5     1109.58     1105.36     36.94 o 
  22   1   5        9.11       20.45     14.99 o 
   0   2   5     4058.24     3678.28     38.48 o 
   1   2   5     3201.84     3214.62     24.89 o 
   2   2   5    17315.46    17283.80     94.32 o 
   3   2   5      184.53      147.31      6.12 o 
   4   2   5     3423.30     3808.04     33.27 o 
   5   2   5     4521.97     4555.02     34.53 o 
   6   2   5      924.02      847.21     14.48 o 
   7   2   5       37.02       50.85      7.02 o 
   8   2   5     8307.39     8187.10     55.35 o 
   9   2   5       30.81       40.16      6.29 o 
  10   2   5     1159.03     1145.67     18.10 o 
  11   2   5        4.34       10.95      6.55 o 
  12   2   5      862.31      932.89     19.31 o 
  13   2   5       54.16       45.60      8.62 o 
  14   2   5       15.83        9.48      7.89 o 
  15   2   5       19.38       13.92      8.96 o 
  16   2   5     5607.54     5509.31     66.54 o 
  17   2   5      191.82      175.00     16.56 o 
  18   2   5     1162.01     1182.87     43.71 o 
  19   2   5       27.44       33.43     15.12 o 
  20   2   5      221.40      276.49     28.45 o 
  21   2   5        5.46       20.05     16.86 o 
  22   2   5      961.45      977.33     41.21 o 
   1   3   5     1165.13     1333.73     16.27 o 
   2   3   5      456.12      379.74      9.46 o 
   3   3   5        4.85        2.53      4.41 o 
   4   3   5      578.80      569.70     11.75 o 
   5   3   5      929.19      891.97     14.78 o 
   6   3   5      960.31      840.72     14.60 o 
   7   3   5      717.64      681.17     13.72 o 
   8   3   5     1671.61     1721.56     23.10 o 
   9   3   5      295.11      314.81     16.45 o 
  10   3   5      257.18      260.87     15.98 o 
  11   3   5      831.41      840.81     20.27 o 
  12   3   5       19.21        9.96      8.31 o 
  13   3   5       14.69        8.45      8.84 o 
  14   3   5      851.95      845.76     22.16 o 
  15   3   5      309.44      325.69     21.62 o 
  16   3   5       15.69       16.83     11.80 o 
  17   3   5      349.73      372.30     25.85 o 
  18   3   5      184.15      204.91     22.49 o 
  19   3   5       11.36        2.09     14.05 o 
  20   3   5       87.10       40.47     17.29 o 
  21   3   5        1.21        2.98     15.73 o 
   0   4   5    18606.74    17104.76    134.26 o 
   1   4   5      600.28      687.50     13.12 o 
   2   4   5     4934.70     4969.92     37.48 o 
   3   4   5       23.78       25.76      5.39 o 
   4   4   5      132.82      113.45      6.96 o 
   5   4   5       29.35       28.23      6.47 o 
   6   4   5     1869.03     1770.73     24.90 o 
   7   4   5       15.65       22.60      7.78 o 
   8   4   5     7731.77     7491.76     59.93 o 
   9   4   5      169.10      209.10     11.71 o 
  10   4   5      461.42      452.27     16.41 o 
  11   4   5      307.38      331.44     17.91 o 
  12   4   5      748.36      662.86     21.67 o 
  13   4   5       22.24       24.69     10.73 o 
  14   4   5     1260.27     1275.55     37.00 o 
  15   4   5       27.04        0.88     11.57 o 
  16   4   5     2766.33     2883.89     76.64 o 
  17   4   5       68.66       73.47     16.22 o 
  18   4   5      724.13      729.07     39.35 o 
  19   4   5       55.43       57.53     17.78 o 
  20   4   5       90.81       75.81     19.35 o 
   1   5   5      278.39      292.98     14.22 o 
   2   5   5      290.64      309.15     13.45 o 
   3   5   5     4572.96     4590.95     40.98 o 
   4   5   5        3.52       13.92      6.92 o 
   5   5   5     3703.05     3531.16     41.22 o 
   6   5   5        1.44      -11.85      7.90 o 
   7   5   5      479.64      412.72     16.67 o 
   8   5   5      863.75      829.53     21.64 o 
   9   5   5      237.50      208.44     15.34 o 
  10   5   5       41.86       36.06     12.23 o 
  11   5   5     3125.87     3031.15     48.61 o 
  12   5   5       62.60       73.60     12.28 o 
  13   5   5      211.00      230.24     16.81 o 
  14   5   5        1.23       -6.75     11.28 o 
  15   5   5       83.53      105.84     15.42 o 
  16   5   5        5.56       32.33     14.48 o 
  17   5   5       15.60       -0.10     13.57 o 
  18   5   5       63.05       65.23     17.79 o 
  19   5   5       46.34       55.81     17.34 o 
   0   6   5     2522.01     2585.97     47.39 o 
   1   6   5      855.03      912.16     23.67 o 
   2   6   5     1003.29      904.96     22.75 o 
   3   6   5      544.47      556.33     20.54 o 
   4   6   5      515.86      528.64     21.72 o 
   5   6   5      198.47      192.84     14.10 o 
   6   6   5      557.22      609.81     21.35 o 
   7   6   5        3.14        5.68      9.57 o 
   8   6   5      502.88      448.16     18.51 o 
   9   6   5        4.26        7.70      9.76 o 
  10   6   5      777.41      857.38     32.16 o 
  11   6   5        0.26        1.69     10.89 o 
  12   6   5      168.46      160.04     17.34 o 
  13   6   5        0.17       -3.32     11.80 o 
  14   6   5      246.78      258.07     20.38 o 
  15   6   5        0.23        0.99     13.12 o 
  16   6   5      897.46      948.52     36.40 o 
  17   6   5        2.71       10.10     15.17 o 
   1   7   5      300.10      301.09     22.88 o 
   2   7   5      338.41      327.09     23.70 o 
   3   7   5     3875.58     3864.03     57.67 o 
   4   7   5      447.90      405.25     22.68 o 
   5   7   5     2480.09     2723.53     44.31 o 
   6   7   5      112.85      140.45     15.24 o 
   7   7   5      173.98      146.32     15.70 o 
   8   7   5        4.78       -6.05     10.90 o 
   9   7   5      684.02      613.76     24.58 o 
  10   7   5        2.28       11.74     12.52 o 
  11   7   5     2896.46     2944.91     69.72 o 
  12   7   5        4.26        4.47     13.07 o 
  13   7   5     1711.25     1761.85     47.69 o 
  14   7   5        0.16       -8.01     13.45 o 
  15   7   5      138.34      150.14     19.54 o 
   0   8   5      727.68      759.35     46.77 o 
   1   8   5      111.71      108.65     19.42 o 
   2   8   5      237.62      207.93     20.24 o 
   3   8   5        9.18        8.52     13.50 o 
   4   8   5       16.09        8.92     15.53 o 
   5   8   5        6.69        1.94     13.96 o 
   6   8   5        0.11        1.49     13.82 o 
   7   8   5       77.56       56.07     16.21 o 
   8   8   5      294.98      293.94     25.41 o 
   9   8   5        1.22      -12.57     16.48 o 
  10   8   5       40.52       70.15     17.88 o 
  11   8   5        2.47       -2.43     15.76 o 
  12   8   5       65.04       74.78     19.34 o 
   1   9   5      128.41      102.07     28.13 o 
   2   9   5       12.85       11.83     17.96 o 
   3   9   5      185.99      157.88     20.98 o 
   4   9   5       17.93       32.09     17.05 o 
   5   9   5      137.42      155.89     20.82 o 
   6   9   5        2.29        2.80     15.89 o 
   7   9   5      225.85      220.73     25.71 o 
   0   0   6      417.42      383.10     20.40 o 
   1   0   6      311.03      317.45     15.74 o 
   2   0   6      305.04      380.07     13.34 o 
   3   0   6     5763.50     5751.16     58.65 o 
   4   0   6    10446.40     9357.16     89.14 o 
   5   0   6     1574.10     1687.94     27.86 o 
   6   0   6    11817.49    11817.14    127.88 o 
   7   0   6      841.88      796.13     20.29 o 
   8   0   6      317.05      381.56     15.53 o 
   9   0   6     3892.50     4080.74     43.93 o 
  10   0   6      823.81      697.39     20.51 o 
  11   0   6      240.85      294.49     19.69 o 
  12   0   6     8148.39     8154.44    103.38 o 
  13   0   6      870.14      875.86     31.84 o 
  14   0   6     2454.80     2203.76     50.45 o 
  15   0   6      113.08      114.32     18.55 o 
  16   0   6        5.43        9.81     13.96 o 
  17   0   6      154.18      157.13     23.49 o 
  18   0   6      116.94      120.39     20.51 o 
  19   0   6      510.05      540.86     38.10 o 
  20   0   6     2370.75     2454.98     62.66 o 
  21   0   6      381.94      424.21     39.90 o 
  22   0   6       47.68        9.75     25.78 o 
   1   1   6       67.64      121.89      6.08 o 
   2   1   6      117.50      104.62      6.95 o 
   3   1   6     3904.85     4244.33     31.54 o 
   4   1   6     1020.07     1076.77     14.29 o 
   5   1   6      929.54      983.42     13.82 o 
   6   1   6        0.28       -3.28      4.26 o 
   7   1   6     1987.61     2290.30     22.27 o 
   8   1   6     1880.78     2068.46     28.31 o 
   9   1   6     2488.48     2302.61     31.77 o 
  10   1   6     1597.87     1534.78     22.05 o 
  11   1   6       29.52       42.03      7.46 o 
  12   1   6       90.20       82.30      9.79 o 
  13   1   6     1653.17     1727.71     30.73 o 
  14   1   6      512.02      466.49     18.36 o 
  15   1   6      623.37      633.24     21.20 o 
  16   1   6       17.11       23.40     11.00 o 
  17   1   6     1683.93     1585.99     37.13 o 
  18   1   6        2.48       -6.93     10.22 o 
  19   1   6       16.42       29.66     12.10 o 
  20   1   6       80.01       72.64     16.47 o 
  21   1   6      177.53      162.98     19.77 o 
  22   1   6       85.23       86.88     18.25 o 
   0   2   6     5595.83     5854.18     54.76 o 
   1   2   6     8638.86     9234.85     54.66 o 
   2   2   6     6699.53     6911.25     45.56 o 
   3   2   6     1932.81     1991.14     23.76 o 
   4   2   6    27319.28    27517.51    139.10 o 
   5   2   6       53.53       59.59      5.44 o 
   6   2   6     3122.33     2912.66     26.94 o 
   7   2   6      924.31     1040.26     21.30 o 
   8   2   6     1789.46     2022.10     22.83 o 
   9   2   6      219.65      246.55     10.68 o 
  10   2   6     5760.24     5703.01     48.52 o 
  11   2   6      179.25      154.93     10.30 o 
  12   2   6     3200.91     3225.17     38.75 o 
  13   2   6      400.94      393.54     15.73 o 
  14   2   6      654.12      674.90     19.77 o 
  15   2   6       13.32       18.76     11.05 o 
  16   2   6      658.89      625.53     24.34 o 
  17   2   6        2.79      -15.24     11.70 o 
  18   2   6      809.45      935.76     30.15 o 
  19   2   6       23.15       11.54     13.95 o 
  20   2   6      171.37      204.45     26.99 o 
  21   2   6       39.80       51.60     18.53 o 
  22   2   6      134.91      178.08     24.38 o 
   1   3   6    16515.25    16615.99     91.17 o 
   2   3   6     1967.97     1862.32     20.82 o 
   3   3   6     1811.05     1790.74     19.71 o 
   4   3   6      556.14      657.01     12.34 o 
   5   3   6     2333.45     2314.88     22.72 o 
   6   3   6     2275.99     2171.58     24.25 o 
   7   3   6     8717.13     8331.62     57.94 o 
   8   3   6      117.81      133.87      8.68 o 
   9   3   6    11030.09    11073.48     77.75 o 
  10   3   6     1985.58     1869.82     29.01 o 
  11   3   6      322.75      322.12     14.63 o 
  12   3   6      211.66      203.56     13.35 o 
  13   3   6       70.19       61.49     11.28 o 
  14   3   6      114.34      123.33     13.52 o 
  15   3   6     5838.64     5954.63     65.74 o 
  16   3   6       99.92      100.33     14.78 o 
  17   3   6     3282.58     3199.96     57.37 o 
  18   3   6       18.30       12.92     15.09 o 
  19   3   6      208.20      203.75     23.60 o 
  20   3   6        2.22       -0.76     14.94 o 
  21   3   6      161.48      131.22     25.23 o 
   0   4   6      248.01      266.13     13.64 o 
   1   4   6        1.73        3.79      5.32 o 
   2   4   6       26.54       44.16      6.40 o 
   3   4   6      381.23      392.65     10.94 o 
   4   4   6      441.24      469.77     12.88 o 
   5   4   6        7.09        7.46      7.27 o 
   6   4   6       32.35       19.67      8.65 o 
   7   4   6        0.15      -10.66      7.11 o 
   8   4   6       11.91       12.84      8.01 o 
   9   4   6      617.84      615.52     20.68 o 
  10   4   6     3151.73     3156.21     39.53 o 
  11   4   6      610.67      665.45     21.52 o 
  12   4   6     3121.58     2987.70     47.77 o 
  13   4   6     2011.60     1976.88     35.82 o 
  14   4   6      181.55      216.53     17.42 o 
  15   4   6       38.85       11.96     11.89 o 
  16   4   6        4.00        8.23     12.50 o 
  17   4   6        0.32       25.24     14.05 o 
  18   4   6        0.85        5.08     15.80 o 
  19   4   6       80.55      105.40     20.77 o 
  20   4   6      109.15       87.08     21.02 o 
   1   5   6     4126.36     3920.65     37.55 o 
   2   5   6      538.78      528.74     14.70 o 
   3   5   6       99.25      162.80     10.18 o 
   4   5   6       60.26       63.85      9.32 o 
   5   5   6      354.99      305.53     13.47 o 
   6   5   6      520.12      480.04     17.42 o 
   7   5   6     1560.50     1652.10     29.18 o 
   8   5   6      117.59      121.60     12.19 o 
   9   5   6      160.81      185.55     14.83 o 
  10   5   6        4.16        7.75      9.90 o 
  11   5   6       83.80       77.17     13.06 o 
  12   5   6        0.31      -12.23     10.73 o 
  13   5   6        9.21      -14.82      9.88 o 
  14   5   6      771.71      709.06     29.59 o 
  15   5   6      949.59      957.58     34.17 o 
  16   5   6       22.97       20.69     14.18 o 
  17   5   6     1108.99     1208.72     39.68 o 
  18   5   6      215.37      199.66     22.12 o 
  19   5   6      192.40      209.00     25.57 o 
   0   6   6     3263.54     3210.31     54.62 o 
   1   6   6      821.29      863.94     22.84 o 
   2   6   6      656.45      671.48     20.42 o 
   3   6   6       24.52       10.77     13.81 o 
   4   6   6     3081.88     3125.18     53.13 o 
   5   6   6      614.14      702.09     27.84 o 
   6   6   6      196.63      206.27     15.80 o 
   7   6   6       29.64       27.28     10.90 o 
   8   6   6       12.15       12.68     10.13 o 
   9   6   6       14.87       24.05     11.05 o 
  10   6   6     1867.02     1907.51     37.00 o 
  11   6   6      189.23      179.97     16.15 o 
  12   6   6     2333.99     2353.68     42.38 o 
  13   6   6      253.87      224.23     19.63 o 
  14   6   6      181.39      190.25     20.60 o 
  15   6   6      126.19      139.42     19.20 o 
  16   6   6        4.13      -18.84     13.78 o 
  17   6   6       45.06       31.91     16.95 o 
   1   7   6       33.71       32.80     14.15 o 
   2   7   6      158.69      178.36     23.24 o 
   3   7   6     1052.89     1091.05     32.04 o 
   4   7   6       20.57       13.45     12.01 o 
   5   7   6      355.36      338.05     20.29 o 
   6   7   6       59.96       74.53     14.05 o 
   7   7   6       71.74       80.35     14.07 o 
   8   7   6       79.01       78.15     22.41 o 
   9   7   6       79.77       99.95     16.17 o 
  10   7   6        3.19       16.98     12.32 o 
  11   7   6      114.93      143.40     17.66 o 
  12   7   6        5.57       -5.23     13.14 o 
  13   7   6       58.81       66.60     16.43 o 
  14   7   6        2.78       -7.56     13.93 o 
  15   7   6        4.07       16.00     16.21 o 
   0   8   6      333.70      300.07     35.23 o 
   1   8   6       34.31       53.07     17.88 o 
   2   8   6      335.35      336.73     23.24 o 
   3   8   6       13.91       33.89     15.73 o 
   4   8   6      881.42      873.31     32.10 o 
   5   8   6       68.76       49.21     16.13 o 
   6   8   6     1143.96     1138.56     35.66 o 
   7   8   6      116.40       61.69     19.70 o 
   8   8   6      480.42      474.46     28.68 o 
   9   8   6       20.10       17.41     18.22 o 
  10   8   6      565.92      483.31     29.83 o 
  11   8   6       34.11       76.53     18.79 o 
   1   9   6      583.08      649.64     41.77 o 
   2   9   6       25.24       45.13     19.02 o 
   3   9   6      297.45      337.86     27.54 o 
   4   9   6        2.94      -16.21     15.52 o 
   5   9   6       18.20        6.65     15.56 o 
   6   9   6        2.25       13.61     16.24 o 
   1   1   7      913.61      868.78     12.33 o 
   2   1   7     5717.22     5504.79     36.71 o 
   3   1   7    10336.18     9904.92     61.04 o 
   4   1   7       50.65       34.47      5.31 o 
   5   1   7    12530.39    12827.82     76.13 o 
   6   1   7     1220.80     1250.05     24.65 o 
   7   1   7     2368.15     2344.43     27.43 o 
   8   1   7      293.17      280.99     10.29 o 
   9   1   7     3986.84     3745.47     39.24 o 
  10   1   7      977.83      958.53     20.18 o 
  11   1   7     4013.35     4012.27     43.00 o 
  12   1   7       12.58       10.53      8.43 o 
  13   1   7     4311.73     4160.69     50.15 o 
  14   1   7     2307.58     2212.54     39.25 o 
  15   1   7     1169.71     1091.70     33.13 o 
  16   1   7      215.11      220.15     16.15 o 
  17   1   7      379.32      346.18     19.04 o 
  18   1   7      639.53      661.85     24.49 o 
  19   1   7     2082.05     2082.72     44.27 o 
  20   1   7       14.52       15.53     13.20 o 
  21   1   7      290.96      295.92     24.56 o 
  22   1   7      342.69      364.10     26.81 o 
   0   2   7    17495.06    17529.51    133.30 o 
   1   2   7       36.95       12.82      4.91 o 
   2   2   7     7449.78     7994.10     50.07 o 
   3   2   7     5728.90     5764.33     41.18 o 
   4   2   7     2249.03     2104.84     20.92 o 
   5   2   7     1798.91     1879.30     19.59 o 
   6   2   7      147.88      163.25      7.00 o 
   7   2   7      259.82      230.00     13.88 o 
   8   2   7      919.62      934.30     17.70 o 
   9   2   7       95.52       65.98      8.02 o 
  10   2   7     4261.61     4189.81     43.88 o 
  11   2   7     1357.02     1345.15     28.41 o 
  12   2   7      122.78      132.00     11.37 o 
  13   2   7       97.11       88.06     11.11 o 
  14   2   7        3.91        5.54      9.55 o 
  15   2   7     3720.90     3592.96     53.27 o 
  16   2   7     4589.53     4504.54     61.70 o 
  17   2   7      138.05      144.98     16.66 o 
  18   2   7      496.29      467.37     23.93 o 
  19   2   7      556.17      587.49     27.07 o 
  20   2   7       10.07       24.22     15.92 o 
  21   2   7      331.15      376.48     30.05 o 
   1   3   7      961.80     1065.27     16.49 o 
   2   3   7      837.95      840.38     19.57 o 
   3   3   7     1082.86     1045.60     15.77 o 
   4   3   7      936.34     1012.41     17.54 o 
   5   3   7     3075.98     3183.47     30.68 o 
   6   3   7      754.58      789.27     15.80 o 
   7   3   7      782.09      736.39     16.76 o 
   8   3   7      838.43      886.15     23.11 o 
   9   3   7      560.83      613.22     17.59 o 
  10   3   7      218.46      225.81     13.14 o 
  11   3   7      686.71      659.51     20.79 o 
  12   3   7      958.80     1010.29     25.40 o 
  13   3   7       58.00       66.26     11.93 o 
  14   3   7        2.04        5.96     10.22 o 
  15   3   7      791.31      833.32     25.58 o 
  16   3   7       43.73       67.78     15.45 o 
  17   3   7     1041.17      978.08     43.07 o 
  18   3   7      148.92      106.59     19.86 o 
  19   3   7      216.18      171.99     25.81 o 
  20   3   7       11.94        6.17     16.53 o 
  21   3   7        0.75      -17.41     16.53 o 
   0   4   7     5691.65     5704.41     60.99 o 
   1   4   7     1032.98     1071.13     17.28 o 
   2   4   7     6042.86     5863.60     45.73 o 
   3   4   7     3844.68     3779.45     33.36 o 
   4   4   7      267.96      299.95     12.69 o 
   5   4   7      177.31      159.77     10.70 o 
   6   4   7     2417.90     2365.91     30.49 o 
   7   4   7      599.73      635.99     18.53 o 
   8   4   7     4972.50     5004.07     51.15 o 
   9   4   7     2449.42     2294.89     33.75 o 
  10   4   7       95.49       67.74     10.82 o 
  11   4   7      203.68      210.50     15.26 o 
  12   4   7      259.16      283.86     20.90 o 
  13   4   7      845.17      831.94     27.26 o 
  14   4   7     1118.14     1149.23     31.68 o 
  15   4   7      356.69      345.42     21.02 o 
  16   4   7      766.34      785.73     38.22 o 
  17   4   7       42.67       28.80     16.99 o 
  18   4   7      956.25      936.80     39.86 o 
  19   4   7      153.65      138.75     21.76 o 
  20   4   7      322.73      323.65     32.50 o 
   1   5   7       87.12       98.04      9.44 o 
   2   5   7     1696.86     1651.04     24.46 o 
   3   5   7     2660.08     2557.84     32.57 o 
   4   5   7      189.26      185.45     12.07 o 
   5   5   7       77.37       97.64     10.35 o 
   6   5   7     2324.01     2262.92     31.65 o 
   7   5   7     2132.20     2203.17     36.60 o 
   8   5   7      293.51      274.76     19.13 o 
   9   5   7      209.72      208.74     15.39 o 
  10   5   7      409.17      385.19     18.84 o 
  11   5   7     1356.51     1304.78     30.60 o 
  12   5   7      127.84      102.60     14.77 o 
  13   5   7       28.95        9.16     12.32 o 
  14   5   7       70.82       97.62     15.34 o 
  15   5   7       19.63       24.81     14.03 o 
  16   5   7       16.75       -1.19     12.93 o 
  17   5   7       65.32       48.25     16.00 o 
  18   5   7      105.13      113.40     21.89 o 
   0   6   7      156.93      162.86     18.02 o 
   1   6   7        0.19        4.57      8.77 o 
   2   6   7      306.00      331.54     17.77 o 
   3   6   7        4.70        0.07     13.14 o 
   4   6   7     2195.65     2209.32     38.06 o 
   5   6   7       44.65       66.32     11.58 o 
   6   6   7      752.44      748.32     22.96 o 
   7   6   7      114.19       93.71     13.96 o 
   8   6   7      753.82      814.13     25.52 o 
   9   6   7       23.20        5.01     11.74 o 
  10   6   7      744.70      785.89     28.58 o 
  11   6   7       65.01       46.24     12.73 o 
  12   6   7      122.20      137.64     16.73 o 
  13   6   7       27.48       41.93     13.52 o 
  14   6   7      195.82      172.60     20.32 o 
  15   6   7        4.04      -12.58     14.14 o 
  16   6   7      325.14      271.42     24.49 o 
   1   7   7      379.57      393.59     32.55 o 
   2   7   7     1057.99     1124.97     32.79 o 
   3   7   7      404.89      405.87     33.82 o 
   4   7   7      193.34      250.90     18.17 o 
   5   7   7     1437.07     1406.51     33.48 o 
   6   7   7      730.22      840.88     29.55 o 
   7   7   7      614.66      661.86     27.28 o 
   8   7   7       36.69       30.54     13.52 o 
   9   7   7      521.01      477.33     24.82 o 
  10   7   7      372.19      407.55     22.27 o 
  11   7   7     1043.88     1094.05     38.64 o 
  12   7   7       49.41       68.96     16.41 o 
  13   7   7      670.87      716.73     41.38 o 
  14   7   7      194.86      231.09     23.69 o 
   0   8   7       26.78       36.31     24.02 o 
   1   8   7       11.48       17.76     16.55 o 
   2   8   7      284.07      292.58     25.05 o 
   3   8   7      202.72      183.18     20.29 o 
   4   8   7        2.91      -13.39     14.24 o 
   5   8   7        1.68      -10.56     14.00 o 
   6   8   7       22.66        5.88     15.74 o 
   7   8   7       54.86       58.52     18.11 o 
   8   8   7      218.84      243.18     23.54 o 
   9   8   7      132.37      147.77     19.78 o 
  10   8   7       93.64      172.35     22.64 o 
   1   9   7       62.81       41.96     19.75 o 
   2   9   7       86.31       47.74     23.31 o 
   3   9   7      100.14       68.41     21.48 o 
   4   9   7       32.18       14.34     18.58 o 
   0   0   8     1408.80     1261.76     38.01 o 
   1   0   8     4605.39     4544.45     46.46 o 
   2   0   8     4028.37     3884.25     44.84 o 
   3   0   8     1863.93     1656.58     29.73 o 
   4   0   8     1696.39     1663.16     30.32 o 
   5   0   8      195.49      139.41     11.54 o 
   6   0   8     5723.64     5814.76     65.79 o 
   7   0   8      259.36      266.57     16.05 o 
   8   0   8     2310.32     2011.38     35.60 o 
   9   0   8     1148.31     1045.06     35.40 o 
  10   0   8     1201.45     1137.13     35.11 o 
  11   0   8      690.36      607.55     27.51 o 
  12   0   8     2426.65     2462.88     67.84 o 
  13   0   8     3384.68     3272.76     63.25 o 
  14   0   8       52.94       82.38     17.68 o 
  15   0   8     2581.54     2350.62     75.86 o 
  16   0   8     1394.45     1269.56     43.68 o 
  17   0   8      180.75      176.10     22.79 o 
  18   0   8     1794.31     1811.01     53.29 o 
  19   0   8      200.20      207.88     25.89 o 
  20   0   8      932.80      886.77     63.07 o 
  21   0   8       24.47        3.81     18.31 o 
   1   1   8      286.02      283.65      8.26 o 
   2   1   8      469.35      574.14     11.10 o 
   3   1   8     3191.35     3319.11     27.81 o 
   4   1   8      814.38      814.12     13.89 o 
   5   1   8      374.16      471.84     14.35 o 
   6   1   8      250.71      231.42      9.67 o 
   7   1   8      357.06      310.25     11.84 o 
   8   1   8      560.90      601.54     16.34 o 
   9   1   8     1220.18     1349.07     23.69 o 
  10   1   8      347.80      327.88     17.79 o 
  11   1   8        7.45       23.30      8.28 o 
  12   1   8      226.00      233.66     14.85 o 
  13   1   8       86.04       80.61     11.95 o 
  14   1   8      211.22      227.30     15.77 o 
  15   1   8       45.39       36.12     11.11 o 
  16   1   8       47.00       24.39     11.29 o 
  17   1   8      277.81      243.65     17.71 o 
  18   1   8      511.42      487.11     22.57 o 
  19   1   8      172.72      145.24     17.77 o 
  20   1   8       87.15       53.61     22.19 o 
  21   1   8       39.14       25.48     15.54 o 
   0   2   8      164.85      312.42     13.28 o 
   1   2   8     1268.15     1313.82     16.96 o 
   2   2   8     1713.89     1791.53     29.90 o 
   3   2   8      137.94      129.72      7.08 o 
   4   2   8     2864.46     2907.31     26.11 o 
   5   2   8     3553.18     3640.94     32.30 o 
   6   2   8     1893.38     1821.02     24.08 o 
   7   2   8      431.58      415.54     12.94 o 
   8   2   8     3717.17     3711.20     40.35 o 
   9   2   8      817.19      694.52     18.31 o 
  10   2   8     1332.19     1377.22     25.26 o 
  11   2   8       15.94       26.55      9.06 o 
  12   2   8      337.70      353.71     15.69 o 
  13   2   8      680.93      706.00     22.36 o 
  14   2   8      488.71      477.45     21.93 o 
  15   2   8      422.39      475.37     23.88 o 
  16   2   8     1204.01     1228.52     33.15 o 
  17   2   8       95.12      119.95     16.28 o 
  18   2   8      617.52      661.58     27.42 o 
  19   2   8       82.44       80.83     16.07 o 
  20   2   8        3.31      -12.48     13.34 o 
  21   2   8       41.92       39.91     19.39 o 
   1   3   8     2732.44     2689.64     26.38 o 
   2   3   8     2691.61     2518.66     25.58 o 
   3   3   8     1635.66     1442.40     19.17 o 
   4   3   8     1062.88     1195.80     17.61 o 
   5   3   8     3949.39     3958.61     41.21 o 
   6   3   8       30.31       18.42      7.41 o 
   7   3   8     4717.92     4745.13     46.15 o 
   8   3   8      453.08      484.68     14.98 o 
   9   3   8     3890.49     3704.00     46.03 o 
  10   3   8     1412.16     1413.99     28.86 o 
  11   3   8     1442.15     1483.04     30.08 o 
  12   3   8        2.35        0.81      9.63 o 
  13   3   8     1791.94     1763.58     39.94 o 
  14   3   8     3350.37     3224.42     66.01 o 
  15   3   8      731.17      742.23     27.03 o 
  16   3   8      111.59       89.92     15.46 o 
  17   3   8       90.27      119.41     18.70 o 
  18   3   8      728.71      702.14     31.77 o 
  19   3   8      850.75      845.84     39.15 o 
  20   3   8       57.45       27.70     20.49 o 
   0   4   8       14.00       24.59     15.37 o 
   1   4   8      244.92      226.33     10.10 o 
   2   4   8      290.68      350.77     13.33 o 
   3   4   8      648.63      703.38     15.15 o 
   4   4   8       91.49       91.56      9.77 o 
   5   4   8       81.86       55.85      9.55 o 
   6   4   8       12.29       22.24      9.03 o 
   7   4   8        2.83        7.10      8.82 o 
   8   4   8      147.02      145.22     12.37 o 
   9   4   8      288.73      272.90     14.74 o 
  10   4   8     2020.20     1921.86     34.40 o 
  11   4   8      621.14      585.20     27.15 o 
  12   4   8      725.47      759.03     26.37 o 
  13   4   8       97.21      115.36     17.84 o 
  14   4   8      552.61      607.65     25.66 o 
  15   4   8        0.06       14.35     11.72 o 
  16   4   8       20.38       16.11     14.33 o 
  17   4   8       28.99       37.83     16.23 o 
  18   4   8        4.52        7.39     16.30 o 
  19   4   8       28.88       35.57     18.01 o 
   1   5   8      842.97      871.98     18.98 o 
   2   5   8     2483.17     2464.84     32.52 o 
   3   5   8     1519.70     1415.05     33.87 o 
   4   5   8        7.60        6.78      8.67 o 
   5   5   8     4438.99     4490.01     49.07 o 
   6   5   8      725.22      800.58     21.70 o 
   7   5   8       35.63       23.25     10.62 o 
   8   5   8       16.09        9.75      9.96 o 
   9   5   8       83.82       88.74     12.96 o 
  10   5   8      773.18      750.38     26.62 o 
  11   5   8     1048.89     1144.96     31.87 o 
  12   5   8       13.72        5.77     11.81 o 
  13   5   8      192.53      204.70     20.04 o 
  14   5   8      411.04      456.63     24.15 o 
  15   5   8      770.99      822.72     31.41 o 
  16   5   8        5.09       19.46     13.93 o 
  17   5   8      497.52      451.99     27.99 o 
  18   5   8       67.26      119.74     22.52 o 
   0   6   8     1085.89     1122.43     34.24 o 
   1   6   8     2876.13     2791.77     39.30 o 
   2   6   8     1727.83     1710.42     36.12 o 
   3   6   8     2621.80     2532.21     41.13 o 
   4   6   8      218.40      246.03     16.88 o 
   5   6   8      232.46      236.52     17.81 o 
   6   6   8      150.20      182.16     15.66 o 
   7   6   8       22.94        8.53     10.65 o 
   8   6   8     1279.32     1272.79     31.18 o 
   9   6   8     1216.12     1219.87     31.14 o 
  10   6   8      278.52      315.18     19.79 o 
  11   6   8       96.58      113.05     16.22 o 
  12   6   8      321.65      314.68     26.39 o 
  13   6   8      482.74      468.89     24.95 o 
  14   6   8      260.46      234.39     22.75 o 
  15   6   8      224.09      255.19     23.63 o 
  16   6   8      202.26      207.82     23.38 o 
   1   7   8        3.57       -1.77     14.22 o 
   2   7   8        0.09       26.29     13.62 o 
   3   7   8      315.77      291.46     19.19 o 
   4   7   8      168.62      160.75     17.68 o 
   5   7   8      137.27      125.06     16.58 o 
   6   7   8       13.50       20.03     13.30 o 
   7   7   8      204.80      223.25     20.07 o 
   8   7   8        0.40      -18.72     12.48 o 
   9   7   8        9.19        6.84     13.24 o 
  10   7   8       16.28       -2.82     13.24 o 
  11   7   8       27.57       22.82     14.12 o 
  12   7   8        2.76      -11.12     13.34 o 
  13   7   8       64.98       66.65     22.71 o 
   0   8   8     1173.32     1199.92     74.16 o 
   1   8   8      191.00      167.09     21.80 o 
   2   8   8      515.39      506.36     29.48 o 
   3   8   8      284.35      293.83     25.23 o 
   4   8   8      204.45      193.33     21.93 o 
   5   8   8       13.74       -3.30     15.06 o 
   6   8   8      690.05      682.26     49.40 o 
   7   8   8       54.95       62.94     19.32 o 
   8   8   8      797.35      759.93     34.62 o 
   9   8   8      105.31       88.33     21.51 o 
   1   1   9     6147.90     5866.12     41.11 o 
   2   1   9     3074.53     3060.13     26.68 o 
   3   1   9     1090.05     1123.71     19.83 o 
   4   1   9      639.75      733.71     18.25 o 
   5   1   9     1475.58     1420.21     23.27 o 
   6   1   9      512.89      452.63     13.22 o 
   7   1   9     2695.19     2446.85     31.55 o 
   8   1   9     1466.20     1374.93     24.14 o 
   9   1   9     3716.90     3658.85     41.18 o 
  10   1   9      808.80      721.20     26.11 o 
  11   1   9       95.66       90.77     11.76 o 
  12   1   9      214.06      225.28     15.07 o 
  13   1   9       66.16       75.90     12.16 o 
  14   1   9      568.50      604.65     24.70 o 
  15   1   9     1474.49     1507.17     35.68 o 
  16   1   9      336.86      332.88     27.65 o 
  17   1   9     1593.35     1590.96     35.51 o 
  18   1   9      147.32      157.78     18.02 o 
  19   1   9      656.77      631.07     28.39 o 
  20   1   9      146.27      101.30     18.03 o 
  21   1   9       14.83       22.05     15.97 o 
   0   2   9      321.34      361.30     14.55 o 
   1   2   9      120.27      121.19      7.54 o 
   2   2   9      324.83      295.96      9.58 o 
   3   2   9      132.94      105.29      7.32 o 
   4   2   9     1154.26     1087.06     17.74 o 
   5   2   9      536.10      545.61     14.51 o 
   6   2   9     4539.17     4369.67     44.14 o 
   7   2   9      100.16      103.47      9.91 o 
   8   2   9      957.38      931.40     20.93 o 
   9   2   9      215.69      245.53     13.11 o 
  10   2   9     1118.82     1081.15     30.29 o 
  11   2   9      917.35      917.59     22.56 o 
  12   2   9     4029.78     3931.84     60.30 o 
  13   2   9      236.19      250.08     16.15 o 
  14   2   9      707.24      737.57     26.65 o 
  15   2   9      724.99      686.04     26.57 o 
  16   2   9      111.75       88.09     15.29 o 
  17   2   9        9.90       16.38     13.25 o 
  18   2   9       26.56       14.96     13.50 o 
  19   2   9       39.42       31.86     14.80 o 
  20   2   9      490.70      551.39     37.29 o 
   1   3   9     1620.87     1664.10     21.34 o 
   2   3   9        0.66       -3.17      5.90 o 
   3   3   9       57.39       43.17      7.61 o 
   4   3   9       68.11       64.12      8.90 o 
   5   3   9      709.96      647.48     16.42 o 
   6   3   9      513.60      480.90     14.79 o 
   7   3   9      395.74      441.21     15.56 o 
   8   3   9      565.61      558.63     17.39 o 
   9   3   9       13.74       28.34     10.02 o 
  10   3   9      806.17      828.54     23.80 o 
  11   3   9      145.07      148.97     14.16 o 
  12   3   9       15.16        4.37     10.25 o 
  13   3   9       47.60       33.26     11.41 o 
  14   3   9      616.99      710.04     26.65 o 
  15   3   9      565.60      645.15     34.20 o 
  16   3   9        1.72      -15.12     12.37 o 
  17   3   9      223.43      242.27     28.43 o 
  18   3   9       21.13       22.68     16.03 o 
  19   3   9        0.72       -7.64     15.14 o 
   0   4   9       79.55      129.82     14.30 o 
   1   4   9       68.54       50.19      8.04 o 
   2   4   9     1794.20     1879.63     24.07 o 
   3   4   9     1610.23     1523.94     23.26 o 
   4   4   9     5370.91     5177.96     51.70 o 
   5   4   9       81.14       66.64     10.34 o 
   6   4   9     2249.43     2172.69     32.57 o 
   7   4   9      462.72      495.04     17.88 o 
   8   4   9      553.29      578.69     20.54 o 
   9   4   9      507.20      480.62     21.44 o 
  10   4   9      959.82      885.63     26.36 o 
  11   4   9      678.94      764.57     24.09 o 
  12   4   9     4312.47     4345.94     62.88 o 
  13   4   9      120.32      128.60     17.99 o 
  14   4   9     1190.61     1194.77     33.73 o 
  15   4   9      297.61      328.28     21.71 o 
  16   4   9       12.21       21.69     14.77 o 
  17   4   9       74.98       66.73     17.57 o 
  18   4   9      509.21      531.58     37.58 o 
   1   5   9     1513.30     1498.04     26.15 o 
   2   5   9     1263.71     1203.06     23.72 o 
   3   5   9        8.42       18.62      9.41 o 
   4   5   9      208.90      231.09     19.79 o 
   5   5   9      152.04      176.10     16.82 o 
   6   5   9      680.03      701.31     21.02 o 
   7   5   9      423.12      459.55     18.23 o 
   8   5   9      247.26      266.54     18.33 o 
   9   5   9     1905.79     1932.25     39.28 o 
  10   5   9        0.08       -8.23     11.49 o 
  11   5   9      388.04      383.15     22.02 o 
  12   5   9      129.26      110.39     16.88 o 
  13   5   9       31.26       11.89     12.98 o 
  14   5   9       63.67       35.34     17.42 o 
  15   5   9      472.23      439.27     24.94 o 
  16   5   9       29.57       12.22     14.22 o 
  17   5   9      180.58      195.35     25.02 o 
   0   6   9       21.28       37.67     16.54 o 
   1   6   9      621.88      596.50     20.33 o 
   2   6   9      516.22      575.27     20.20 o 
   3   6   9      805.59      778.07     26.61 o 
   4   6   9     1448.86     1424.32     34.77 o 
   5   6   9       19.20       22.98     14.41 o 
   6   6   9      171.04      142.25     14.84 o 
   7   6   9       71.97       68.90     13.22 o 
   8   6   9       19.83        7.99     11.67 o 
   9   6   9        2.29       -0.40     11.94 o 
  10   6   9      103.59      105.93     15.59 o 
  11   6   9        3.92       -7.00     12.07 o 
  12   6   9      304.07      386.50     23.80 o 
  13   6   9       11.32        8.44     13.18 o 
  14   6   9      133.47      170.80     19.70 o 
  15   6   9       10.72        2.35     16.39 o 
   1   7   9     2868.65     2979.46     61.87 o 
   2   7   9      802.41      848.59     38.94 o 
   3   7   9        3.97       -0.13     12.55 o 
   4   7   9       58.54       52.57     17.91 o 
   5   7   9      219.08      197.90     19.31 o 
   6   7   9      466.58      452.28     24.55 o 
   7   7   9     1351.61     1365.86     39.79 o 
   8   7   9        5.68       11.29     13.69 o 
   9   7   9      762.87      815.76     33.28 o 
  10   7   9      119.83       85.96     20.52 o 
  11   7   9       57.88       71.40     17.58 o 
  12   7   9       18.16        1.41     13.46 o 
   0   8   9      136.87      167.65     30.95 o 
   1   8   9        1.84        8.81     16.54 o 
   2   8   9       62.95       57.06     20.40 o 
   3   8   9       17.22       13.34     18.93 o 
   4   8   9       96.37      143.82     25.27 o 
   5   8   9        0.01      -20.74     14.86 o 
   6   8   9        1.68        0.17     16.36 o 
   7   8   9        0.74        2.69     16.11 o 
   8   8   9        7.02       24.87     17.29 o 
   0   0  10    27653.01    26482.24    276.00 o 
   1   0  10     1203.94     1171.62     23.66 o 
   2   0  10     8764.72     8700.96     78.70 o 
   3   0  10      670.37      716.68     23.04 o 
   4   0  10      970.18      925.85     27.68 o 
   5   0  10       48.66       64.07     13.63 o 
   6   0  10     6157.91     6136.48     83.70 o 
   7   0  10      935.84      922.69     26.57 o 
   8   0  10     8062.13     7982.84    103.37 o 
   9   0  10      783.63      734.62     50.77 o 
  10   0  10     1465.53     1501.63     51.09 o 
  11   0  10      125.17      116.64     18.51 o 
  12   0  10       22.44       32.70     15.63 o 
  13   0  10      230.03      232.28     32.39 o 
  14   0  10     1511.99     1326.61     43.41 o 
  15   0  10      175.90      218.40     24.53 o 
  16   0  10     5215.16     5221.86    103.12 o 
  17   0  10      382.37      317.41     28.65 o 
  18   0  10     1443.03     1348.70     61.67 o 
  19   0  10       33.87        4.89     17.85 o 
  20   0  10       72.49       38.34     23.59 o 
   1   1  10      703.39      718.77     13.58 o 
   2   1  10       19.36       18.58      6.22 o 
   3   1  10      620.87      675.63     14.57 o 
   4   1  10      162.06      167.75      9.97 o 
   5   1  10     4857.41     4748.12     45.53 o 
   6   1  10        5.92        2.03      7.48 o 
   7   1  10      475.20      559.38     16.89 o 
   8   1  10      110.94      117.94     10.85 o 
   9   1  10      246.33      236.94     14.63 o 
  10   1  10       14.65       22.60      9.55 o 
  11   1  10      988.02      964.51     25.17 o 
  12   1  10       37.92       42.11     11.02 o 
  13   1  10     1691.05     1531.84     39.49 o 
  14   1  10       76.58       77.91     12.79 o 
  15   1  10      288.75      332.12     19.58 o 
  16   1  10       97.64       82.36     14.30 o 
  17   1  10       29.35       34.93     12.59 o 
  18   1  10        1.67        0.69     13.42 o 
  19   1  10      351.07      354.88     24.32 o 
  20   1  10        5.16       13.39     15.11 o 
   0   2  10     6333.79     6339.44     65.02 o 
   1   2  10       28.42       40.47      6.86 o 
   2   2  10     2755.28     2665.57     28.64 o 
   3   2  10      318.63      348.96     14.40 o 
   4   2  10       93.06      103.54      9.12 o 
   5   2  10        1.75       10.57      7.73 o 
   6   2  10      829.37      791.38     19.55 o 
   7   2  10      267.43      239.44     13.13 o 
   8   2  10     2256.76     2190.88     32.13 o 
   9   2  10      135.14      171.27     14.31 o 
  10   2  10       12.28       11.86      8.94 o 
  11   2  10      174.78      152.91     12.64 o 
  12   2  10        1.99        7.24     10.08 o 
  13   2  10       18.12        9.49     11.95 o 
  14   2  10      296.98      304.05     23.56 o 
  15   2  10      163.17      151.57     17.25 o 
  16   2  10     1237.42     1188.37     34.54 o 
  17   2  10       12.46        8.13     13.43 o 
  18   2  10      663.75      598.45     30.22 o 
  19   2  10       64.46       51.93     16.09 o 
   1   3  10      416.55      489.52     13.71 o 
   2   3  10       53.04       54.36      8.01 o 
   3   3  10     3026.46     2834.03     32.93 o 
   4   3  10      458.54      440.66     20.08 o 
   5   3  10     6248.55     6342.02     58.13 o 
   6   3  10      243.69      217.11     12.87 o 
   7   3  10        4.99        8.37      8.37 o 
   8   3  10        1.62        1.33      9.19 o 
   9   3  10      135.63      125.43     14.10 o 
  10   3  10       45.55       63.83     11.65 o 
  11   3  10     1589.34     1600.89     32.58 o 
  12   3  10        3.31        4.18     10.36 o 
  13   3  10     2662.17     2649.86     65.47 o 
  14   3  10       79.99       91.83     15.02 o 
  15   3  10      190.13      202.68     19.04 o 
  16   3  10       46.37       43.60     14.83 o 
  17   3  10       11.15        3.37     14.89 o 
  18   3  10       64.69       74.16     18.96 o 
  19   3  10      972.94     1029.55     39.70 o 
   0   4  10     1420.69     1401.52     32.47 o 
   1   4  10      346.33      388.95     12.95 o 
   2   4  10      172.71      159.80     11.72 o 
   3   4  10      147.02      150.16     11.86 o 
   4   4  10      172.67      140.15     14.84 o 
   5   4  10        0.28       -6.85      8.61 o 
   6   4  10      128.79      134.22     13.07 o 
   7   4  10       46.13       43.87     11.00 o 
   8   4  10      511.95      556.77     20.63 o 
   9   4  10      374.97      419.90     19.11 o 
  10   4  10     1224.28     1173.96     28.81 o 
  11   4  10       18.20       15.82     13.61 o 
  12   4  10      637.24      685.58     24.44 o 
  13   4  10      308.05      286.37     20.38 o 
  14   4  10       53.02       51.79     13.67 o 
  15   4  10       33.46       47.49     23.52 o 
  16   4  10       76.77       67.50     20.93 o 
  17   4  10      122.62      131.47     21.58 o 
  18   4  10       29.19       29.96     17.20 o 
   1   5  10        5.39       -0.17      8.80 o 
   2   5  10      281.47      296.65     15.23 o 
   3   5  10     1654.41     1653.23     35.83 o 
   4   5  10      147.71      108.34     17.23 o 
   5   5  10     3305.42     3243.39     42.61 o 
   6   5  10       65.49       46.32     11.68 o 
   7   5  10     1162.34     1147.35     28.06 o 
   8   5  10       59.91       65.29     13.18 o 
   9   5  10      807.44      732.71     28.11 o 
  10   5  10       81.04       61.74     14.15 o 
  11   5  10     3217.09     3228.49     53.84 o 
  12   5  10       85.16       87.45     15.67 o 
  13   5  10     2089.88     2161.46     45.56 o 
  14   5  10        0.45       14.47     13.27 o 
  15   5  10       35.58       56.84     15.56 o 
  16   5  10        0.34       10.18     15.85 o 
   0   6  10     3681.57     3741.05     77.94 o 
   1   6  10      113.31       95.42     14.62 o 
   2   6  10     1478.93     1413.50     31.39 o 
   3   6  10      175.53      200.36     19.79 o 
   4   6  10       26.30       40.06     13.18 o 
   5   6  10        0.40      -16.25     10.83 o 
   6   6  10      627.09      543.05     25.67 o 
   7   6  10        2.79       -7.33     10.96 o 
   8   6  10     2339.39     2339.25     45.65 o 
   9   6  10       24.72       32.81     13.83 o 
  10   6  10       52.59       46.39     14.57 o 
  11   6  10       22.88       19.94     13.70 o 
  12   6  10        6.10       10.82     13.47 o 
  13   6  10        0.05       -5.37     13.67 o 
  14   6  10       75.34       57.91     16.60 o 
   1   7  10       12.85      -11.94     16.00 o 
   2   7  10      240.36      251.55     24.65 o 
   3   7  10       12.90        9.62     13.96 o 
   4   7  10       69.50       80.99     17.50 o 
   5   7  10        9.50      -12.91     12.36 o 
   6   7  10       52.79       45.73     14.97 o 
   7   7  10        0.45        1.69     14.15 o 
   8   7  10       12.93       17.57     15.25 o 
   9   7  10       51.41        5.18     15.15 o 
  10   7  10       20.49       29.92     16.21 o 
  11   7  10       28.72       24.34     16.70 o 
   0   8  10     1560.46     1421.86     76.48 o 
   1   8  10        0.50       24.27     23.27 o 
   2   8  10      259.99      272.25     28.11 o 
   3   8  10        6.43       -8.97     18.03 o 
   4   8  10       39.64       12.01     18.03 o 
   5   8  10       34.25       19.57     19.46 o 
   6   8  10      186.25      158.92     22.84 o 
   1   1  11    12146.91    11726.35     76.25 o 
   2   1  11     2106.08     2074.51     27.40 o 
   3   1  11        7.27       15.77     10.47 o 
   4   1  11     1733.17     1788.32     25.92 o 
   5   1  11      626.74      605.02     16.34 o 
   6   1  11      207.76      222.11     12.67 o 
   7   1  11     5709.74     5521.75     54.14 o 
   8   1  11       20.29       21.25      8.79 o 
   9   1  11     2129.58     2089.85     35.39 o 
  10   1  11      441.25      463.17     19.29 o 
  11   1  11       14.37        3.16      9.64 o 
  12   1  11       20.90        4.16     10.75 o 
  13   1  11      260.22      236.16     18.65 o 
  14   1  11       24.98       26.70     12.34 o 
  15   1  11     2213.26     2265.41     42.14 o 
  16   1  11       30.65       29.76     12.75 o 
  17   1  11     1141.23     1157.99     43.09 o 
  18   1  11      242.76      216.66     27.11 o 
  19   1  11      193.54      164.24     20.29 o 
   0   2  11     2920.67     2913.22     46.72 o 
   1   2  11      218.24      225.34     10.72 o 
   2   2  11      455.02      455.43     13.52 o 
   3   2  11      115.82      112.23      9.81 o 
   4   2  11     3914.70     3764.59     42.03 o 
   5   2  11      377.47      383.94     16.44 o 
   6   2  11     1871.93     1997.32     30.78 o 
   7   2  11      466.62      452.85     16.72 o 
   8   2  11      249.33      265.60     14.42 o 
   9   2  11      336.41      292.60     15.18 o 
  10   2  11      514.31      486.99     19.15 o 
  11   2  11      551.64      492.01     20.25 o 
  12   2  11     5286.30     5082.74     60.90 o 
  13   2  11      217.50      238.50     19.07 o 
  14   2  11      947.89      994.10     31.76 o 
  15   2  11      187.66      191.69     18.92 o 
  16   2  11        4.74        3.33     12.63 o 
  17   2  11       24.38       17.55     13.99 o 
  18   2  11      202.17      193.70     21.34 o 
  19   2  11        9.77        2.77     14.63 o 
   1   3  11     1275.70     1347.64     23.56 o 
   2   3  11      754.26      701.95     16.73 o 
   3   3  11      973.41      925.02     25.73 o 
   4   3  11       13.58       28.61      8.79 o 
   5   3  11       55.72       72.01     14.61 o 
   6   3  11      227.44      185.59     12.82 o 
   7   3  11        4.65       14.54      9.02 o 
   8   3  11        0.01       -2.58      9.31 o 
   9   3  11      565.91      631.90     21.84 o 
  10   3  11        9.40        7.90     10.66 o 
  11   3  11      439.65      428.02     22.87 o 
  12   3  11      378.81      380.71     21.59 o 
  13   3  11        1.59       10.51     12.35 o 
  14   3  11      108.25       99.30     16.27 o 
  15   3  11        3.36       21.02     14.24 o 
  16   3  11        0.21       -3.78     13.66 o 
  17   3  11      204.65      235.68     21.56 o 
  18   3  11       61.70       50.66     18.78 o 
   0   4  11       13.66       30.41     11.97 o 
   1   4  11       96.86       85.50     10.17 o 
   2   4  11      749.30      747.45     18.93 o 
   3   4  11      138.14      146.95     12.84 o 
   4   4  11     2997.65     3039.83     42.54 o 
   5   4  11      306.96      333.51     17.00 o 
   6   4  11     3101.78     3277.62     45.28 o 
   7   4  11       28.51       24.86     10.58 o 
   8   4  11      759.30      687.38     23.00 o 
   9   4  11      214.58      200.83     15.79 o 
  10   4  11     1027.31     1001.35     27.93 o 
  11   4  11       23.67       43.32     12.14 o 
  12   4  11     5137.11     5259.72     65.01 o 
  13   4  11       60.43       75.24     18.91 o 
  14   4  11     1606.19     1679.37     49.80 o 
  15   4  11      308.68      299.55     25.19 o 
  16   4  11       15.84        1.35     15.24 o 
  17   4  11       53.26       61.39     18.36 o 
   1   5  11      733.29      752.81     22.95 o 
   2   5  11      116.70      121.69     13.13 o 
   3   5  11       50.63       27.84      9.64 o 
   4   5  11      168.69      137.96     12.87 o 
   5   5  11      219.94      207.17     15.80 o 
   6   5  11      200.64      213.17     16.02 o 
   7   5  11     1453.59     1405.57     31.82 o 
   8   5  11        0.29        0.44     10.33 o 
   9   5  11      533.49      501.83     24.03 o 
  10   5  11       28.55       43.71     13.80 o 
  11   5  11        1.00        5.19     12.50 o 
  12   5  11       41.08       21.17     13.55 o 
  13   5  11       33.74       46.17     15.05 o 
  14   5  11      502.01      522.14     26.86 o 
  15   5  11      500.69      475.97     29.81 o 
   0   6  11      548.11      581.44     48.18 o 
   1   6  11       20.27       26.75     15.37 o 
   2   6  11      255.19      215.71     17.88 o 
   3   6  11        1.49       -1.11     11.16 o 
   4   6  11      369.77      373.65     21.60 o 
   5   6  11       58.26       42.57     14.73 o 
   6   6  11       80.13       85.21     16.48 o 
   7   6  11       53.61       43.07     15.36 o 
   8   6  11        4.08       11.20     12.90 o 
   9   6  11       23.57       17.90     13.04 o 
  10   6  11      238.01      250.19     20.55 o 
  11   6  11       39.39       52.62     15.26 o 
  12   6  11      310.91      327.34     23.66 o 
  13   6  11       22.57       -7.19     13.83 o 
   1   7  11     1750.51     1732.66     55.92 o 
   2   7  11       10.66      -14.00     15.09 o 
   3   7  11       41.91       39.89     16.33 o 
   4   7  11       90.68       84.58     17.95 o 
   5   7  11        8.75        3.03     14.60 o 
   6   7  11      251.48      210.92     21.71 o 
   7   7  11      448.51      434.26     39.42 o 
   8   7  11        0.38        0.41     15.61 o 
   9   7  11      547.67      627.77     31.74 o 
  10   7  11       14.99       18.66     15.91 o 
   0   8  11       36.55       78.00     34.34 o 
   1   8  11       62.34       64.35     24.41 o 
   2   8  11       34.30       43.87     21.59 o 
   3   8  11       72.72       76.15     21.18 o 
   0   0  12    14404.90    14239.52    218.16 o 
   1   0  12    10205.86     9935.87    103.23 o 
   2   0  12     5687.83     5472.06     69.85 o 
   3   0  12     4142.59     4020.25     71.78 o 
   4   0  12        6.66        8.87     10.92 o 
   5   0  12     1927.06     1910.60     39.98 o 
   6   0  12     5238.52     5229.19     70.02 o 
   7   0  12       48.35       55.36     15.34 o 
   8   0  12     7363.79     7109.88    101.10 o 
   9   0  12      764.41      719.40     32.39 o 
  10   0  12        8.47       33.73     21.00 o 
  11   0  12      531.96      557.21     30.72 o 
  12   0  12      495.56      469.26     29.80 o 
  13   0  12      955.65      856.78     38.70 o 
  14   0  12     1640.33     1709.32     51.73 o 
  15   0  12      441.10      466.02     40.73 o 
  16   0  12      755.56      727.52     39.28 o 
  17   0  12      133.58      203.78     26.96 o 
  18   0  12      286.65      332.62     32.22 o 
   1   1  12        1.76        8.40      7.57 o 
   2   1  12     1393.66     1303.16     22.92 o 
   3   1  12     2183.86     2046.09     28.62 o 
   4   1  12      877.48      914.95     20.20 o 
   5   1  12     2738.97     2730.33     36.19 o 
   6   1  12     1079.63     1033.78     23.36 o 
   7   1  12      456.76      478.50     17.35 o 
   8   1  12       84.30       54.55     11.27 o 
   9   1  12      551.77      543.60     20.46 o 
  10   1  12      224.29      231.41     16.17 o 
  11   1  12     1835.22     1709.72     36.83 o 
  12   1  12       35.62       16.13     11.18 o 
  13   1  12      496.81      474.95     25.61 o 
  14   1  12      195.07      181.27     20.70 o 
  15   1  12       45.82       36.13     15.68 o 
  16   1  12       98.64       69.46     13.96 o 
  17   1  12      119.20      108.91     18.01 o 
  18   1  12      168.99      142.39     19.54 o 
   0   2  12     2549.56     2485.43     47.91 o 
   1   2  12       72.22      112.37     10.73 o 
   2   2  12      761.83      818.57     18.99 o 
   3   2  12      250.05      242.37     13.28 o 
   4   2  12        2.94       -2.17      8.11 o 
   5   2  12      124.58       90.41     10.94 o 
   6   2  12       16.23        9.27      8.70 o 
   7   2  12     1232.24     1291.47     26.49 o 
   8   2  12       54.23       78.43     13.03 o 
   9   2  12        2.35        6.00      9.18 o 
  10   2  12      126.50      102.75     13.17 o 
  11   2  12      474.14      530.90     27.85 o 
  12   2  12        2.41       15.53     12.14 o 
  13   2  12        0.24       -1.32     12.02 o 
  14   2  12       11.81       -4.92     12.62 o 
  15   2  12       28.74       45.12     14.73 o 
  16   2  12      177.87      192.17     25.64 o 
  17   2  12       49.38       54.00     16.66 o 
  18   2  12      177.88      185.48     21.57 o 
   1   3  12       93.39       82.78      9.80 o 
   2   3  12     1182.60     1097.39     23.45 o 
   3   3  12      571.66      582.78     18.40 o 
   4   3  12      315.76      363.92     19.07 o 
   5   3  12     3175.07     3037.84     39.72 o 
   6   3  12      446.92      494.38     18.78 o 
   7   3  12      286.28      360.80     17.82 o 
   8   3  12       25.84       34.69     10.79 o 
   9   3  12      121.68      103.99     14.69 o 
  10   3  12      860.99      846.71     26.29 o 
  11   3  12     1407.62     1257.01     33.63 o 
  12   3  12       96.09       79.14     15.17 o 
  13   3  12     1245.15     1292.86     35.82 o 
  14   3  12     2249.18     2149.13     46.20 o 
  15   3  12      129.49      127.12     18.16 o 
  16   3  12       89.31      101.96     19.44 o 
  17   3  12        5.38       -0.90     14.33 o 
   0   4  12       22.90       26.15     14.12 o 
   1   4  12      455.70      452.27     16.87 o 
   2   4  12       15.22        5.78      9.28 o 
   3   4  12        9.79       13.81      9.59 o 
   4   4  12       79.27       61.54     11.48 o 
   5   4  12      204.05      176.34     15.76 o 
   6   4  12      477.28      441.80     19.44 o 
   7   4  12        2.11      -13.64      9.09 o 
   8   4  12      210.77      234.38     17.78 o 
   9   4  12      234.96      212.09     16.32 o 
  10   4  12      856.33      822.77     26.45 o 
  11   4  12      497.79      477.10     26.44 o 
  12   4  12      154.35      129.98     15.29 o 
  13   4  12       59.27       55.95     14.56 o 
  14   4  12       62.93       50.25     16.39 o 
  15   4  12      102.35      118.76     20.05 o 
  16   4  12        0.47       21.45     20.37 o 
   1   5  12     1391.45     1322.45     37.06 o 
   2   5  12       44.36       44.80     12.30 o 
   3   5  12      471.68      467.78     25.72 o 
   4   5  12        3.32       -3.49      9.86 o 
   5   5  12     1052.26     1066.40     27.91 o 
   6   5  12      247.83      277.18     17.63 o 
   7   5  12     1282.92     1286.33     44.39 o 
   8   5  12       63.66       89.03     14.51 o 
   9   5  12      708.40      709.18     27.72 o 
  10   5  12      318.27      349.59     22.48 o 
  11   5  12     1232.12     1191.12     44.53 o 
  12   5  12        0.18       -0.52     12.36 o 
  13   5  12     1777.27     1840.51     43.96 o 
  14   5  12      232.35      301.69     25.73 o 
   0   6  12     1355.09     1276.54     56.79 o 
   1   6  12      211.39      197.21     19.15 o 
   2   6  12     1102.70     1089.82     41.18 o 
   3   6  12      643.56      665.70     33.73 o 
   4   6  12      769.39      698.85     29.67 o 
   5   6  12        0.37        8.52     13.98 o 
   6   6  12      841.69      827.66     32.43 o 
   7   6  12       29.18       53.67     15.86 o 
   8   6  12     1067.56     1033.24     33.29 o 
   9   6  12      627.95      628.89     28.09 o 
  10   6  12      584.70      625.09     39.12 o 
  11   6  12      179.46      165.62     19.36 o 
  12   6  12       64.49       44.82     15.93 o 
   1   7  12        1.10        3.22     17.83 o 
   2   7  12        4.61        9.74     19.54 o 
   3   7  12      126.64      144.55     24.45 o 
   4   7  12        8.11        6.34     28.08 o 
   5   7  12      105.05      105.07     20.94 o 
   6   7  12       73.88       73.46     19.82 o 
   7   7  12      132.25      129.15     20.37 o 
   8   7  12       53.05       42.76     17.69 o 
   1   1  13     3841.92     3767.66     47.03 o 
   2   1  13     4569.59     4565.20     56.31 o 
   3   1  13      347.61      334.27     14.29 o 
   4   1  13       76.69       71.93     10.70 o 
   5   1  13     1092.02     1150.87     25.10 o 
   6   1  13     4599.88     4424.65     58.20 o 
   7   1  13      907.36      812.81     24.01 o 
   8   1  13       86.18       80.63     12.38 o 
   9   1  13      820.14      789.36     35.11 o 
  10   1  13     1359.45     1285.83     30.34 o 
  11   1  13     1156.35     1182.67     30.20 o 
  12   1  13      194.00      190.75     16.72 o 
  13   1  13     1542.86     1527.64     35.19 o 
  14   1  13      212.01      245.18     18.97 o 
  15   1  13      798.19      733.86     27.76 o 
  16   1  13        6.03       11.97     14.19 o 
  17   1  13       70.30       56.88     21.50 o 
   0   2  13      540.96      655.68     29.46 o 
   1   2  13      431.82      440.04     18.02 o 
   2   2  13      912.26      908.06     22.22 o 
   3   2  13     2829.23     2752.73     37.23 o 
   4   2  13     1173.12     1195.79     25.31 o 
   5   2  13      137.24      113.20     11.54 o 
   6   2  13      232.48      227.98     14.16 o 
   7   2  13      132.27      124.15     12.44 o 
   8   2  13      205.19      211.43     14.52 o 
   9   2  13     3350.02     3228.36     47.16 o 
  10   2  13     1013.69      996.19     27.88 o 
  11   2  13        6.96        1.89     10.93 o 
  12   2  13      716.45      692.09     27.62 o 
  13   2  13     1971.91     1956.49     43.19 o 
  14   2  13      338.80      292.90     26.01 o 
  15   2  13      393.71      353.76     23.61 o 
  16   2  13      396.94      362.74     25.27 o 
  17   2  13       24.14       -3.14     14.67 o 
   1   3  13       37.15       25.80     10.10 o 
   2   3  13       63.80       41.83     13.27 o 
   3   3  13      836.80      825.83     23.25 o 
   4   3  13      101.61       66.46     10.61 o 
   5   3  13        6.25       14.73      8.94 o 
   6   3  13      743.60      681.34     20.68 o 
   7   3  13        4.10       -4.05     13.19 o 
   8   3  13      171.00      146.28     14.63 o 
   9   3  13      621.03      625.00     23.38 o 
  10   3  13      148.30      138.91     15.47 o 
  11   3  13      996.51      930.44     40.27 o 
  12   3  13      190.94      236.86     20.90 o 
  13   3  13       45.32       25.05     14.09 o 
  14   3  13      473.68      456.79     25.79 o 
  15   3  13        6.37        8.52     13.96 o 
  16   3  13      214.84      196.82     21.49 o 
   0   4  13     2675.32     2760.35     68.55 o 
   1   4  13      158.86      160.50     15.03 o 
   2   4  13     1294.70     1246.55     30.71 o 
   3   4  13      314.43      340.17     19.05 o 
   4   4  13      221.61      216.86     16.81 o 
   5   4  13       50.94       30.07     13.70 o 
   6   4  13     1286.17     1343.01     37.77 o 
   7   4  13      209.88      269.51     17.66 o 
   8   4  13     1513.20     1454.90     36.90 o 
   9   4  13        0.04      -13.03     10.17 o 
  10   4  13      326.65      352.29     30.75 o 
  11   4  13     1175.77     1196.01     32.11 o 
  12   4  13     1012.70     1064.57     34.02 o 
  13   4  13      227.75      230.71     20.90 o 
  14   4  13      830.46      831.96     39.26 o 
  15   4  13     1729.42     1748.88     49.01 o 
   1   5  13      344.85      348.93     24.02 o 
   2   5  13      401.43      422.21     32.58 o 
   3   5  13      490.15      499.33     25.00 o 
   4   5  13      105.07      105.58     14.84 o 
   5   5  13      637.38      639.17     24.53 o 
   6   5  13      388.22      419.96     31.50 o 
   7   5  13       58.44       56.44     13.26 o 
   8   5  13        6.47       15.09     11.89 o 
   9   5  13       10.69        1.12     12.53 o 
  10   5  13      371.20      423.58     24.55 o 
  11   5  13        9.35       13.32     13.56 o 
  12   5  13      150.09      149.80     19.44 o 
  13   5  13       10.05       13.04     16.07 o 
   0   6  13      152.29      166.27     27.66 o 
   1   6  13      127.90      106.99     18.98 o 
   2   6  13      155.07      187.21     21.62 o 
   3   6  13       60.47       65.60     17.35 o 
   4   6  13       59.11       76.31     17.83 o 
   5   6  13      174.47      222.40     23.02 o 
   6   6  13       42.19       26.14     16.43 o 
   7   6  13       57.40       67.10     17.85 o 
   8   6  13      263.55      277.70     23.46 o 
   9   6  13       14.20       18.46     13.88 o 
  10   6  13      354.28      324.52     23.60 o 
   1   7  13      218.02      247.70     38.56 o 
   2   7  13      729.00      762.98     40.61 o 
   3   7  13      428.77      487.77     34.58 o 
   4   7  13        1.13       20.60     19.11 o 
   5   7  13      493.66      465.38     36.37 o 
   0   0  14     4239.39     4438.60    133.26 o 
   1   0  14     7181.69     7130.34    100.58 o 
   2   0  14     3128.04     3134.23     61.93 o 
   3   0  14     3851.07     3794.04     69.21 o 
   4   0  14     2790.96     2738.12     50.78 o 
   5   0  14      610.53      559.86     37.31 o 
   6   0  14     1243.88     1350.09     46.50 o 
   7   0  14      487.98      435.05     27.69 o 
   8   0  14      158.56      134.47     20.24 o 
   9   0  14     1630.44     1663.50     49.00 o 
  10   0  14     1187.01     1195.52     43.89 o 
  11   0  14       87.30       80.47     19.68 o 
  12   0  14     2992.13     2928.95     68.50 o 
  13   0  14      659.44      674.73     37.34 o 
  14   0  14     1025.95     1020.64     44.84 o 
  15   0  14      297.65      278.56     28.95 o 
  16   0  14        4.90      -23.15     16.98 o 
   1   1  14     1068.15     1031.45     25.79 o 
   2   1  14     1292.65     1213.11     27.81 o 
   3   1  14      705.60      701.34     28.33 o 
   4   1  14     1108.18     1098.35     26.73 o 
   5   1  14        3.04       13.51      9.30 o 
   6   1  14       76.18      113.56     12.12 o 
   7   1  14       10.13        7.73     10.02 o 
   8   1  14      129.53      127.80     14.46 o 
   9   1  14      440.57      444.56     20.62 o 
  10   1  14      116.68       86.97     13.88 o 
  11   1  14       62.84       56.08     13.72 o 
  12   1  14        2.61       -9.33     11.17 o 
  13   1  14        2.41        2.63     12.03 o 
  14   1  14      215.33      222.67     22.02 o 
  15   1  14      173.74      200.09     20.81 o 
  16   1  14      114.11       86.40     18.01 o 
   0   2  14       11.64        4.06     20.48 o 
   1   2  14       61.75       61.17     11.41 o 
   2   2  14     1208.29     1296.29     35.85 o 
   3   2  14      334.21      402.84     18.49 o 
   4   2  14     1550.39     1598.93     31.84 o 
   5   2  14      205.98      189.00     13.88 o 
   6   2  14      216.21      235.89     14.96 o 
   7   2  14        0.45       10.68      9.60 o 
   8   2  14      408.34      430.75     20.29 o 
   9   2  14      272.61      305.69     18.61 o 
  10   2  14     1473.81     1456.20     33.84 o 
  11   2  14      477.71      433.96     23.78 o 
  12   2  14     1497.57     1469.92     38.42 o 
  13   2  14       49.45       77.24     16.01 o 
  14   2  14      104.55       86.93     16.88 o 
  15   2  14      194.84      256.36     22.27 o 
  16   2  14        4.79      -11.75     14.34 o 
   1   3  14     2223.28     2332.00     41.28 o 
   2   3  14      313.31      346.49     23.18 o 
   3   3  14      103.50      138.12     14.13 o 
   4   3  14        1.40        1.78      9.55 o 
   5   3  14       57.53       42.99     13.69 o 
   6   3  14       61.02       74.69     12.52 o 
   7   3  14     2037.51     2106.55     38.63 o 
   8   3  14      120.70      135.77     15.09 o 
   9   3  14     1967.07     1913.24     37.90 o 
  10   3  14      474.00      552.53     25.79 o 
  11   3  14      490.01      515.13     27.75 o 
  12   3  14       28.05       49.36     15.28 o 
  13   3  14      300.23      249.25     21.78 o 
  14   3  14     1075.57     1093.48     38.31 o 
  15   3  14      376.72      421.48     26.78 o 
   0   4  14      564.52      512.07     34.90 o 
   1   4  14      578.78      508.47     24.12 o 
   2   4  14      170.36      141.11     17.56 o 
   3   4  14      307.91      301.67     19.12 o 
   4   4  14        0.15       12.76     11.29 o 
   5   4  14       61.51       45.00     12.90 o 
   6   4  14        6.86        9.21     11.62 o 
   7   4  14        4.27       -4.52     10.60 o 
   8   4  14       11.49        9.68     12.79 o 
   9   4  14        2.93       -1.70     11.10 o 
  10   4  14       28.97       18.34     12.16 o 
  11   4  14        2.16       -0.65     12.43 o 
  12   4  14        6.04        0.18     13.57 o 
  13   4  14       12.91       -3.23     13.90 o 
   1   5  14     1875.09     1856.36     57.13 o 
   2   5  14      122.51      116.81     19.51 o 
   3   5  14      267.84      255.00     22.94 o 
   4   5  14      635.24      602.63     25.32 o 
   5   5  14      154.20      169.31     17.39 o 
   6   5  14       87.47       71.36     14.54 o 
   7   5  14      444.45      422.20     21.92 o 
   8   5  14       24.19       15.39     12.47 o 
   9   5  14      665.13      727.95     29.60 o 
  10   5  14      269.45      276.29     22.23 o 
  11   5  14      103.47      102.12     17.47 o 
   0   6  14       53.89       36.33     25.54 o 
   1   6  14      143.69      157.09     23.70 o 
   2   6  14      233.44      245.20     39.08 o 
   3   6  14      251.92      303.57     27.28 o 
   4   6  14      899.15      842.21     36.43 o 
   5   6  14        2.52      -11.26     17.19 o 
   6   6  14      248.87      260.96     25.66 o 
   7   6  14      129.10      116.24     20.90 o 
   8   6  14       12.65       17.31     15.01 o 
   1   1  15       53.92       44.02     11.06 o 
   2   1  15       18.97       13.76     10.49 o 
   3   1  15     2857.95     2904.41     47.13 o 
   4   1  15        7.01        3.71     10.63 o 
   5   1  15      987.88      999.84     29.20 o 
   6   1  15      147.63      125.33     29.94 o 
   7   1  15       86.63      112.20     14.25 o 
   8   1  15      243.85      289.08     18.59 o 
   9   1  15      492.29      499.65     22.50 o 
  10   1  15      131.89      154.69     16.04 o 
  11   1  15     2394.09     2435.55     54.30 o 
  12   1  15       62.25       53.56     14.12 o 
  13   1  15     1449.01     1467.28     36.94 o 
  14   1  15        7.53      -12.93     12.82 o 
  15   1  15       14.20      -19.71     13.69 o 
   0   2  15     4236.68     4203.31     88.93 o 
   1   2  15      163.45      172.07     16.20 o 
   2   2  15     1135.20     1261.38     31.73 o 
   3   2  15      189.20      199.89     17.27 o 
   4   2  15        5.88       12.27     10.67 o 
   5   2  15       95.16       87.75     12.73 o 
   6   2  15      271.46      261.87     18.69 o 
   7   2  15      102.31       86.32     13.70 o 
   8   2  15     1524.32     1614.21     34.96 o 
   9   2  15      114.25       74.08     13.78 o 
  10   2  15      998.10      956.39     31.86 o 
  11   2  15       12.45       11.29     13.51 o 
  12   2  15       15.27       20.59     14.05 o 
  13   2  15       24.72        4.70     14.18 o 
  14   2  15        7.92       23.66     15.17 o 
   1   3  15       29.98       -4.91     11.28 o 
   2   3  15        5.96       11.14     10.65 o 
   3   3  15       28.89       27.58     11.83 o 
   4   3  15      149.52      127.56     15.02 o 
   5   3  15      256.32      280.19     17.67 o 
   6   3  15       18.78       18.48     12.15 o 
   7   3  15      113.03      100.11     15.21 o 
   8   3  15        2.88       -5.98     10.24 o 
   9   3  15        0.69        3.14     12.95 o 
  10   3  15        2.90        6.82     12.86 o 
  11   3  15      281.67      304.73     22.24 o 
  12   3  15       42.30       20.11     14.42 o 
  13   3  15       91.71      126.86     19.12 o 
   0   4  15     4466.98     4388.53     94.11 o 
   1   4  15        8.57       -7.74     13.39 o 
   2   4  15     1342.78     1271.09     57.21 o 
   3   4  15      141.98      108.36     26.61 o 
   4   4  15        9.70       10.21     12.64 o 
   5   4  15       36.01       20.17     13.32 o 
   6   4  15      321.18      296.70     20.51 o 
   7   4  15        7.73        3.90     11.93 o 
   8   4  15     1725.93     1759.52     43.94 o 
   9   4  15        5.81       17.72     12.15 o 
  10   4  15      416.25      476.41     26.04 o 
  11   4  15        9.36       13.49     13.16 o 
  12   4  15       15.07       -5.79     14.06 o 
   1   5  15       13.15        7.14     15.87 o 
   2   5  15      107.76       86.63     23.92 o 
   3   5  15      789.95      842.77     40.93 o 
   4   5  15       12.07       22.44     16.85 o 
   5   5  15      543.14      494.77     24.84 o 
   6   5  15        3.57       18.26     13.66 o 
   7   5  15        5.16       -5.98     12.53 o 
   8   5  15        0.07       14.55     13.37 o 
   9   5  15       83.09       95.68     17.01 o 
   0   6  15      327.81      340.18     88.07 o 
   1   6  15       72.34       68.34     21.05 o 
   2   6  15      334.76      334.81     31.14 o 
   3   6  15        9.57        1.17     16.88 o 
   4   6  15       47.99       58.04     23.31 o 
   5   6  15       57.83       36.28     21.01 o 
   0   0  16      124.96      148.85     29.71 o 
   1   0  16      483.97      557.65     44.61 o 
   2   0  16        6.94       -6.49     14.25 o 
   3   0  16     2266.58     2248.43     74.17 o 
   4   0  16     1286.13     1322.70     71.99 o 
   5   0  16       14.51        7.87     18.12 o 
   6   0  16      326.79      351.63     45.62 o 
   7   0  16      345.87      403.58     35.01 o 
   8   0  16       12.50       31.45     17.03 o 
   9   0  16      156.27      137.59     22.32 o 
  10   0  16     2280.33     2304.26     93.19 o 
  11   0  16       32.91       38.07     19.53 o 
  12   0  16     2640.71     2695.41     69.53 o 
  13   0  16       78.03       62.57     23.44 o 
   1   1  16      156.79      186.70     15.92 o 
   2   1  16       34.05       29.46     12.34 o 
   3   1  16       52.86       50.84     15.22 o 
   4   1  16      370.80      358.36     20.78 o 
   5   1  16      171.97      168.87     18.39 o 
   6   1  16      675.70      659.42     28.82 o 
   7   1  16       21.79       44.50     14.28 o 
   8   1  16       80.61       76.08     15.05 o 
   9   1  16      327.76      379.87     21.53 o 
  10   1  16      231.85      222.61     18.22 o 
  11   1  16       32.92       31.22     12.85 o 
  12   1  16       15.76        3.90     13.17 o 
  13   1  16       26.81       19.50     14.22 o 
   0   2  16       37.86       -4.71     17.02 o 
   1   2  16        8.13        2.22     11.17 o 
   2   2  16      320.16      323.93     20.07 o 
   3   2  16       17.54       37.71     12.71 o 
   4   2  16     1657.74     1675.04     37.97 o 
   5   2  16       18.58       24.59     12.38 o 
   6   2  16      294.66      325.31     22.61 o 
   7   2  16      230.87      247.59     21.50 o 
   8   2  16       78.17       66.89     14.74 o 
   9   2  16       84.71       52.55     17.06 o 
  10   2  16     1196.10     1209.76     36.11 o 
  11   2  16      120.29      104.44     19.21 o 
  12   2  16     1517.93     1487.55     41.54 o 
  13   2  16       92.61       97.92     18.26 o 
   1   3  16     3307.43     3278.82     57.72 o 
   2   3  16       75.49       90.30     16.40 o 
   3   3  16      512.16      489.21     23.47 o 
   4   3  16        1.70       -5.26     11.02 o 
   5   3  16       15.77       28.34     13.77 o 
   6   3  16      134.25      117.74     17.54 o 
   7   3  16     1275.88     1345.16     35.65 o 
   8   3  16      126.49      139.60     18.83 o 
   9   3  16     2012.07     2039.97     49.12 o 
  10   3  16      211.79      246.49     21.90 o 
  11   3  16      152.56      118.81     18.30 o 
   0   4  16      108.16      174.87     62.11 o 
   1   4  16        0.03        8.76     14.25 o 
   2   4  16       14.62       12.13     14.02 o 
   3   4  16        2.81       25.15     15.26 o 
   4   4  16      194.08      210.32     20.51 o 
   5   4  16       85.58      122.24     17.71 o 
   6   4  16       69.51       65.32     16.09 o 
   7   4  16       86.32      104.92     16.62 o 
   8   4  16        9.66       14.68     16.77 o 
   9   4  16       15.89       35.67     16.04 o 
   1   5  16     1112.57     1146.18     64.88 o 
   2   5  16        1.93      -11.13     15.78 o 
   3   5  16       55.58       58.11     22.59 o 
   4   5  16        1.07       22.04     18.20 o 
   5   5  16        8.60       18.06     18.29 o 
   6   5  16       32.04       26.78     15.74 o 
   1   1  17      519.76      580.52     27.84 o 
   2   1  17     1906.69     1946.75     41.65 o 
   3   1  17     2096.67     2124.14     43.35 o 
   4   1  17        0.74        5.14     13.56 o 
   5   1  17     1294.13     1319.93     38.63 o 
   6   1  17     1269.76     1207.94     37.71 o 
   7   1  17      485.74      477.94     33.88 o 
   8   1  17      208.20      196.27     37.17 o 
   9   1  17      290.63      302.11     24.05 o 
  10   1  17      294.24      333.11     23.15 o 
  11   1  17      713.41      738.49     29.05 o 
   0   2  17     1641.02     1642.49     58.93 o 
   1   2  17      423.30      437.62     25.22 o 
   2   2  17     1119.09     1199.64     37.53 o 
   3   2  17      396.76      385.55     25.78 o 
   4   2  17      666.69      663.92     26.85 o 
   5   2  17      174.86      182.93     22.76 o 
   6   2  17       44.65       38.88     15.01 o 
   7   2  17        9.71       -3.53     13.60 o 
   8   2  17      150.53      163.59     19.97 o 
   9   2  17      634.12      611.51     34.33 o 
  10   2  17      399.95      396.60     27.58 o 
  11   2  17       45.03       42.62     16.89 o 
   1   3  17        4.15       29.58     13.79 o 
   2   3  17        1.07        3.17     12.89 o 
   3   3  17      363.05      408.37     24.97 o 
   4   3  17       99.24       95.96     17.21 o 
   5   3  17      221.10      217.96     26.27 o 
   6   3  17        6.43       -6.05     13.44 o 
   7   3  17       18.50       17.16     16.42 o 
   8   3  17       66.35       61.63     18.74 o 
   9   3  17       99.19      103.44     19.30 o 
   0   4  17     1668.77     1799.68     80.87 o 
   1   4  17       98.18      124.42     20.87 o 
   2   4  17      572.45      536.33     31.13 o 
   3   4  17      144.28      138.83     21.11 o 
   4   4  17       48.39       23.94     16.18 o 
   5   4  17       25.57       33.72     15.24 o 
   6   4  17      327.30      352.04     25.19 o 
   7   4  17      116.51      119.84     19.14 o 
   0   0  18       13.68        6.73     21.52 o 
   1   0  18     1069.24     1054.26     82.05 o 
   2   0  18       38.71       32.80     38.63 o 
   3   0  18     1774.39     1846.16     65.11 o 
   4   0  18      360.08      396.76     36.50 o 
   5   0  18      181.20      223.54     30.84 o 
   6   0  18      802.94      788.45     46.81 o 
   7   0  18      732.16      710.67     45.25 o 
   8   0  18     1224.14     1250.08     86.14 o 
   9   0  18      245.63      251.58     32.91 o 
   1   1  18       85.63       62.19     14.50 o 
   2   1  18       74.57       64.33     15.98 o 
   3   1  18       55.78       50.45     15.77 o 
   4   1  18       56.83       39.17     15.65 o 
   5   1  18      131.72      155.65     19.87 o 
   6   1  18       67.90       38.30     15.48 o 
   7   1  18       27.93       22.86     15.20 o 
   8   1  18        0.39       20.62     15.27 o 
   9   1  18       41.38       22.77     15.78 o 
   0   2  18      553.22      657.74     64.63 o 
   1   2  18      468.27      513.47     27.68 o 
   2   2  18      444.95      468.05     26.92 o 
   3   2  18      703.71      768.73     29.53 o 
   4   2  18      733.94      737.92     34.30 o 
   5   2  18       66.17       70.66     16.81 o 
   6   2  18      501.11      566.01     35.47 o 
   7   2  18       77.62       47.07     20.77 o 
   8   2  18      163.89      146.52     22.28 o 
   1   3  18      642.93      651.09     30.91 o 
   2   3  18      715.93      802.40     33.00 o 
   3   3  18     1693.38     1811.10     65.86 o 
   4   3  18        0.17       17.88     15.79 o 
   5   3  18      739.99      706.37     32.42 o 
   6   3  18      337.35      390.90     30.02 o 
   0   4  18       84.05      111.89     34.09 o 
   1   1  19      238.97      255.74     22.82 o 
   2   1  19      834.62      858.35     36.76 o 
   3   1  19       34.98       36.06     15.90 o 
   4   1  19       73.83       94.80     18.84 o 
   5   1  19      318.89      335.45     38.85 o 
   0   2  19       85.67      100.34     26.05 o 
   1   2  19       50.94       76.48     17.37 o 
   2   2  19      233.96      263.42     23.19 o 
   3   2  19      132.89      163.70     23.13 o 
   4   2  19     1237.64     1226.19     40.56 o 
                                                 
